# Supplementary material for: [(Z)-O-Ethyl N-phenyl­thio­carbamato-κS](tricyclo­hexyl­phosphine-κP)gold(I): a monoclinic polymorph
Source: Acta Crystallogr Sect E Struct Rep Online. 2010 Mar 13;66(Pt 4):m402. doi: 10.1107/S1600536810009086 (PMC2983808; doi:10.1107/S1600536810009086)
Supplement: Supplementary file 2 [file e-66-0m402-Isup2.hkl]

#
# h,k,l, Fc-squared, Fo-squared, sigma(Fo-squared) and status flag
#
data_I
_shelx_title '  Template texray.inf'
_shelx_refln_list_code          4
_shelx_F_calc_maximum      373.90
_exptl_crystal_F_000      1320.00
_reflns_d_resolution_high  0.7696
 
loop_
 _symmetry_equiv_pos_as_xyz
 'x, y, z'
 '-x+1/2, y+1/2, -z+1/2'
 '-x, -y, -z'
 'x-1/2, -y-1/2, z-1/2'
 
_cell_length_a    16.1587
_cell_length_b     9.1138
_cell_length_c    18.7246
_cell_angle_alpha  90.000
_cell_angle_beta   90.448
_cell_angle_gamma  90.000
 
_shelx_F_squared_multiplier     1.000
 
loop_
 _refln_index_h
 _refln_index_k
 _refln_index_l
 _refln_F_squared_calc
 _refln_F_squared_meas
 _refln_F_squared_sigma
 _refln_observed_status
   2   0   0      779.26      675.61     33.73 o
   4   0   0   139798.55   130644.38   5720.79 o
   6   0   0    11161.69     9840.64    473.92 o
   8   0   0    44312.84    41881.56   1626.94 o
  10   0   0    24658.41    25441.97    688.71 o
  12   0   0    66674.94    64606.50   3385.47 o
  14   0   0    24646.99    25847.75    904.16 o
  16   0   0     5096.87     5471.31    410.35 o
  18   0   0     7909.37     8191.55    570.25 o
  20   0   0     2831.76     2860.88    379.52 o
   1   1   0    46633.57    45989.53   1486.24 o
   2   1   0    33441.73    33056.31    738.15 o
   3   1   0    19256.25    18950.38    387.38 o
   4   1   0    14977.53    14869.80    278.61 o
   5   1   0    36360.13    37174.89    683.31 o
   6   1   0     5723.96     5404.44    111.44 o
   7   1   0     8805.95     9528.95    189.61 o
   8   1   0    11324.89    11702.78    230.97 o
   9   1   0    20763.07    20546.84    394.47 o
  10   1   0     8452.24     8140.73    172.74 o
  11   1   0     4631.28     4736.79    114.82 o
  12   1   0     3792.73     3882.40    120.84 o
  13   1   0    23856.57    24519.93    533.64 o
  14   1   0     5846.18     5488.07    398.10 o
  15   1   0       59.62      -11.53     54.27 o
  16   1   0      588.83      328.98    179.92 o
  17   1   0     7094.60     7224.54    368.44 o
  18   1   0     1153.98     1280.17    367.00 o
  19   1   0      380.53      318.19    143.13 o
  20   1   0     4120.65     4037.50    311.22 o
   0   2   0    18420.39    18901.54    619.81 o
   1   2   0   115916.94   112209.41   2966.22 o
   2   2   0    11398.77    11660.33    275.59 o
   3   2   0    38585.02    38297.52   1003.39 o
   4   2   0     9346.43     9137.56    218.47 o
   5   2   0    25026.91    25449.82    580.23 o
   6   2   0     3755.29     3812.97     95.74 o
   7   2   0    31616.38    31600.38    650.25 o
   8   2   0     5631.58     5843.57    143.46 o
   9   2   0     6196.52     5935.31    148.30 o
  10   2   0      279.06      371.77     41.03 o
  11   2   0    44106.29    45456.45    941.75 o
  12   2   0      118.53      174.62     49.70 o
  13   2   0     1530.81     1470.74     90.79 o
  14   2   0     4121.92     4355.30    163.05 o
  15   2   0    18190.32    18138.77    600.15 o
  16   2   0       17.25       22.46     72.44 o
  17   2   0        8.47       45.73     77.63 o
  18   2   0       58.37      -33.96     81.57 o
  19   2   0     9691.80    10388.00    495.07 o
  20   2   0      521.67      493.95    170.93 o
   1   3   0     2631.45     2677.97     76.45 o
   2   3   0    71662.72    76094.83   2024.23 o
   3   3   0    14823.85    15217.44    358.99 o
   4   3   0     4317.99     4541.56    139.55 o
   5   3   0     1018.57     1127.80     52.55 o
   6   3   0    33474.30    35105.19    801.63 o
   7   3   0      127.70      175.05     28.36 o
   8   3   0      797.94      785.43     54.95 o
   9   3   0     9029.07     8681.36    235.81 o
  10   3   0    24596.23    24804.69    594.10 o
  11   3   0       21.02       28.20     40.86 o
  12   3   0     6006.13     5912.79    190.35 o
  13   3   0     2536.19     2673.43    124.84 o
  14   3   0    10836.33    11153.71    318.20 o
  15   3   0      830.42     1018.56     97.39 o
  16   3   0     7270.20     7100.56    288.97 o
  17   3   0     2974.53     3156.35    219.04 o
  18   3   0     4103.50     4111.20    232.38 o
  19   3   0      646.38      579.26    129.97 o
  20   3   0     2272.79     2571.40    208.95 o
   0   4   0    46122.42    48612.42   1579.77 o
   1   4   0     3207.98     3985.49    111.92 o
   2   4   0      909.80      972.40     43.50 o
   3   4   0    10811.15    10888.60    267.57 o
   4   4   0    58882.71    62851.40   1442.09 o
   5   4   0     1049.13      951.00     55.12 o
   6   4   0     3684.15     3826.11    131.78 o
   7   4   0     3402.52     3481.09    123.13 o
   8   4   0    29917.28    30782.80   1377.93 o
   9   4   0     3576.43     3469.14    176.95 o
  10   4   0     9388.47     9005.05    384.01 o
  11   4   0      467.61      517.83     64.18 o
  12   4   0    13477.24    13166.25    509.85 o
  13   4   0      186.35      184.13     61.11 o
  14   4   0     3951.49     4179.69    172.53 o
  15   4   0     3032.19     3176.17    170.18 o
  16   4   0    10747.96    10910.58    336.78 o
  17   4   0       23.61      -75.12    113.98 o
  18   4   0     6926.05     6776.44    311.10 o
  19   4   0      893.04      804.85    144.52 o
   1   5   0    18396.44    19122.38    461.51 o
   2   5   0      311.27      289.02     32.28 o
   3   5   0    11302.50    11171.84    351.01 o
   4   5   0        5.80       15.62     21.38 o
   5   5   0    35404.54    37106.33    866.23 o
   6   5   0     4990.80     4945.24    168.75 o
   7   5   0    16150.02    16989.02    566.46 o
   8   5   0     1296.42     1284.03    115.77 o
   9   5   0    15027.02    14805.44   1534.47 o
  10   5   0      570.57      561.12     97.39 o
  11   5   0     1286.76     1434.96    109.26 o
  12   5   0      196.56      245.11     70.42 o
  13   5   0    12021.10    12236.36    401.33 o
  14   5   0     1103.73     1063.08    115.46 o
  15   5   0       67.49      113.65     84.76 o
  16   5   0       42.19       27.42     88.05 o
  17   5   0    16068.07    16027.42    533.54 o
  18   5   0      343.15      514.55    152.78 o
  19   5   0      158.93      229.64    142.73 o
   0   6   0     2225.25     2006.10    118.42 o
   1   6   0    11513.30    12356.26    316.03 o
   2   6   0       31.11       70.53     29.34 o
   3   6   0    16244.56    16415.62    477.10 o
   4   6   0    10475.72    10764.11    280.23 o
   5   6   0    10089.47    10688.82    362.93 o
   6   6   0     1169.36     1181.67    138.66 o
   7   6   0    27982.93    28545.82   1022.45 o
   8   6   0     5720.90     6334.67    442.14 o
   9   6   0     1594.31     1874.01    152.55 o
  10   6   0      939.46     1140.07    132.14 o
  11   6   0     9369.23     9237.74    402.06 o
  12   6   0     1218.79     1416.18    252.97 o
  13   6   0       45.13      -32.88     74.08 o
  14   6   0      768.58      888.56    117.06 o
  15   6   0    11023.13    10520.37    386.62 o
  16   6   0     2253.52     2352.78    181.12 o
  17   6   0       57.00       45.82    104.40 o
  18   6   0     1585.63     1647.70    221.21 o
   1   7   0     1212.97     1190.81     70.95 o
   2   7   0    25139.73    25330.63    617.89 o
   3   7   0      110.39      127.51     39.41 o
   4   7   0      375.91      410.99     61.42 o
   5   7   0     4184.21     4167.11    167.25 o
   6   7   0    38970.29    40159.77   1100.33 o
   7   7   0      625.18      512.32    101.49 o
   8   7   0     3381.91     3022.58    200.24 o
   9   7   0      396.56      338.23    160.86 o
  10   7   0     9652.43     9765.72    425.70 o
  11   7   0      127.68       97.18     88.29 o
  12   7   0     3949.49     3740.80    199.56 o
  13   7   0      721.43      682.74    129.69 o
  14   7   0     7754.55     7720.02    336.37 o
  15   7   0      150.69       59.41     96.61 o
  16   7   0     2978.58     2684.55    202.34 o
   0   8   0    14135.18    14192.61    533.16 o
   1   8   0     6621.44     6181.43    194.52 o
   2   8   0     1042.63     1172.03     79.14 o
   3   8   0     4785.88     4829.31    192.37 o
   4   8   0     9564.90     9541.33    400.16 o
   5   8   0     4008.11     4303.66    180.66 o
   6   8   0      631.54      588.87    159.90 o
   7   8   0     9162.47     8554.62    387.16 o
   8   8   0     7544.49     6952.70    341.89 o
   9   8   0      312.25      279.93    105.57 o
  10   8   0      786.82      796.41    190.73 o
  11   8   0     4444.57     4367.04    284.67 o
  12   8   0     4706.75     4231.44    285.27 o
  13   8   0      299.23      372.14    125.40 o
  14   8   0     4736.09     4577.27    248.65 o
  15   8   0     3983.76     3644.08    235.14 o
   1   9   0    10390.23    11049.50    372.58 o
   2   9   0      395.20      431.16     79.24 o
   3   9   0     7675.88     7768.11    313.87 o
   4   9   0      301.99      142.60     84.90 o
   5   9   0    11400.90    11195.17    475.93 o
   6   9   0       46.08       96.33     89.91 o
   7   9   0     3143.70     2937.90    221.73 o
   8   9   0      994.05     1024.73    221.55 o
   9   9   0    11328.98    10675.24    485.26 o
  10   9   0        2.47       46.96    106.45 o
  11   9   0      764.85      631.56    149.18 o
  12   9   0       35.34      -27.34    128.30 o
  13   9   0     8468.41     7948.69    340.86 o
   0  10   0     8242.11     7754.23    508.60 o
   1  10   0     2320.27     2714.45    201.60 o
   2  10   0      225.98      250.63     85.45 o
   3  10   0     4383.57     4219.69    205.98 o
   4  10   0     6143.66     5903.20    492.22 o
   5  10   0      413.03      534.15    130.69 o
   6  10   0       58.15       26.09    102.03 o
   7  10   0     2414.41     2411.48    222.48 o
   8  10   0     4162.94     3798.15    278.28 o
   9  10   0      754.75      908.51    252.37 o
  10  10   0     1975.04     1774.80    280.31 o
  11  10   0     3668.49     3559.02    298.18 o
   1  11   0       42.20        7.47    178.20 o
   2  11   0    11749.25    11380.37    492.05 o
   3  11   0      250.02       82.84    154.12 o
   4  11   0       21.13       26.59    117.13 o
   5  11   0        4.88      -11.78    119.05 o
   6  11   0     1908.80     1945.18    217.49 o
   7  11   0        4.53      -44.55    114.96 o
 -19   0   1    11922.90    11443.51    724.37 o
 -17   0   1     1558.12     1348.56    246.59 o
 -15   0   1     6589.51     6698.45    305.44 o
 -13   0   1     7978.11     8602.37    349.32 o
 -11   0   1    24226.81    25094.78    685.39 o
  -9   0   1    51769.40    52222.88   1603.63 o
  -7   0   1    31518.75    31946.49   1008.06 o
  -5   0   1    21577.64    21572.27    682.48 o
  -3   0   1      537.12      502.02     86.69 o
  -1   0   1    85084.74    51355.44   1650.97 o
   1   0   1    21196.91    18743.94    584.17 o
   3   0   1    76047.81    73812.95   2630.66 o
   5   0   1      303.56      327.61     74.90 o
   7   0   1    13267.79    12527.36    413.24 o
   9   0   1     5945.76     6467.32    346.01 o
  11   0   1    53778.67    57132.65   1502.93 o
  13   0   1     1233.51     1158.06    109.56 o
  15   0   1    20269.93    21076.23   1086.55 o
  17   0   1      791.14      911.24    209.99 o
  19   0   1     2102.51     2514.10    346.77 o
 -20   1   1      818.07      954.13    202.28 o
 -19   1   1       24.70       41.31    116.51 o
 -18   1   1     2632.37     2440.07    228.10 o
 -17   1   1     4047.14     3868.00    336.18 o
 -16   1   1      729.57      600.46    145.16 o
 -15   1   1     1396.86     1280.50    171.79 o
 -14   1   1    12695.91    13633.94    460.21 o
 -13   1   1     7414.18     7740.25    200.78 o
 -12   1   1      175.96      234.97     39.37 o
 -11   1   1    19342.74    19617.98    404.69 o
 -10   1   1    27900.21    29255.77    555.62 o
  -9   1   1    17656.98    18084.82    351.34 o
  -8   1   1      610.53      604.66     29.86 o
  -7   1   1     7189.83     6759.98    139.78 o
  -6   1   1    16727.68    15980.82    303.66 o
  -5   1   1    26833.76    26130.28    484.90 o
  -4   1   1     3181.02     3148.10     68.00 o
  -3   1   1     3926.43     3763.80     76.69 o
  -2   1   1     8915.36     8299.82    190.90 o
  -1   1   1     2667.93     2453.09     88.85 o
   0   1   1     7308.84     6743.71    158.10 o
   1   1   1    87394.78    77959.84   1768.24 o
   2   1   1     7025.58     7060.16    163.54 o
   3   1   1     1232.06     1178.44     38.10 o
   4   1   1    16423.17    17108.02    396.60 o
   5   1   1    24233.62    24350.30    498.09 o
   6   1   1    22108.76    23571.00    485.86 o
   7   1   1      567.01      565.85     25.42 o
   8   1   1     3237.14     2975.16     79.03 o
   9   1   1    12148.19    11980.97    239.54 o
  10   1   1     8974.95     9049.51    190.02 o
  11   1   1     2908.42     3086.08     98.42 o
  12   1   1    13340.63    13783.11    315.95 o
  13   1   1    24438.80    25384.73    551.72 o
  14   1   1     3666.94     3708.80    176.39 o
  15   1   1      675.48      502.22    102.77 o
  16   1   1     7154.38     6228.61    441.17 o
  17   1   1     4315.86     3928.50    264.64 o
  18   1   1      264.51      388.90    138.93 o
  19   1   1     2217.04     2436.75    247.92 o
  20   1   1     4142.70     3473.28    297.37 o
 -20   2   1     7607.84     6696.63    396.80 o
 -19   2   1       14.21       91.17    125.87 o
 -18   2   1     2905.62     2824.86    204.02 o
 -17   2   1      144.66      157.03     86.49 o
 -16   2   1    12168.57    12396.22    570.09 o
 -15   2   1     2146.91     2050.74    142.63 o
 -14   2   1     1357.27     1421.37     94.48 o
 -13   2   1       22.60       62.81     48.79 o
 -12   2   1    37263.46    37937.38    886.44 o
 -11   2   1     1508.26     1522.28     68.87 o
 -10   2   1      280.81      341.49     30.08 o
  -9   2   1     3338.21     3445.55     85.81 o
  -8   2   1    68787.39    69004.59   1268.10 o
  -7   2   1     6011.03     6358.80    138.81 o
  -6   2   1      504.43      551.42     25.05 o
  -5   2   1       26.65      103.27     48.38 o
  -4   2   1    50921.36    52875.15   1183.90 o
  -3   2   1      206.14      184.12     22.56 o
  -2   2   1     6594.01     6093.79    197.64 o
  -1   2   1     3319.16     2904.20     78.13 o
   0   2   1    77161.17    75754.56   1720.77 o
   1   2   1      679.46      710.12     47.20 o
   2   2   1    40572.18    41136.91    940.12 o
   3   2   1     4276.64     4400.28    111.96 o
   4   2   1    33925.71    34585.50    779.01 o
   5   2   1    16759.19    16955.48    461.77 o
   6   2   1    20032.86    20085.26    471.96 o
   7   2   1       61.30       42.95     20.36 o
   8   2   1     9530.64     9461.02    214.57 o
   9   2   1      990.76      998.24     48.24 o
  10   2   1    22556.06    23385.37    500.09 o
  11   2   1      541.13      533.50     44.33 o
  12   2   1    15372.05    15502.30    397.96 o
  13   2   1      336.51      423.41     63.58 o
  14   2   1    19502.87    20065.01    509.69 o
  15   2   1      553.69      503.66     92.21 o
  16   2   1     3315.71     3500.39    190.00 o
  17   2   1     2245.55     2286.10    166.88 o
  18   2   1     8289.15     8227.46    332.53 o
  19   2   1       41.17      247.05    147.38 o
  20   2   1      115.17      381.06    170.13 o
 -20   3   1     1810.26     1949.75    192.12 o
 -19   3   1      931.63      962.67    140.55 o
 -18   3   1     3300.69     3529.21    239.26 o
 -17   3   1     7500.99     7170.81    310.67 o
 -16   3   1      113.91       78.40     80.62 o
 -15   3   1     3004.34     2750.59    137.31 o
 -14   3   1     3723.86     3502.54    159.29 o
 -13   3   1    16262.60    16567.58    431.56 o
 -12   3   1      411.70      506.35     62.89 o
 -11   3   1     6760.26     6440.83    248.04 o
 -10   3   1    11609.57    11703.00    307.33 o
  -9   3   1    18145.11    18575.44    397.68 o
  -8   3   1     2403.68     2611.04     79.49 o
  -7   3   1    18050.23    18348.02    624.26 o
  -6   3   1    26873.17    27933.26    747.57 o
  -5   3   1    19042.91    19674.75    865.66 o
  -4   3   1     1073.66     1165.64     41.99 o
  -3   3   1    37568.56    38667.28    889.51 o
  -2   3   1     4888.78     4732.84    143.41 o
  -1   3   1    16390.10    16607.40    390.89 o
   0   3   1     6425.19     6208.34    155.70 o
   1   3   1    69238.99    70633.62   1609.43 o
   2   3   1    11551.39    11422.67    274.13 o
   3   3   1     3240.78     3414.54     93.03 o
   4   3   1       84.05      120.44     20.56 o
   5   3   1    58643.36    60834.46   1591.67 o
   6   3   1    12528.61    13173.64    315.37 o
   7   3   1      225.67      282.54     41.17 o
   8   3   1    10008.30     9742.09    297.34 o
   9   3   1    34985.57    36350.00    842.33 o
  10   3   1      526.71      549.74     58.59 o
  11   3   1      322.12      344.68     55.73 o
  12   3   1     9111.11     9319.36    292.81 o
  13   3   1    17901.66    18140.62    528.61 o
  14   3   1     2076.54     2062.50    149.04 o
  15   3   1     3479.41     3534.03    211.10 o
  16   3   1     1800.67     1738.51    148.26 o
  17   3   1    10624.75    10674.58    391.67 o
  18   3   1     1054.05     1325.79    149.87 o
  19   3   1     1382.69     1360.59    201.27 o
  20   3   1     3829.57     3813.72    247.91 o
 -19   4   1     6507.78     6443.76    312.30 o
 -18   4   1        6.43       60.07     99.79 o
 -17   4   1     2728.05     2835.21    197.27 o
 -16   4   1     2341.93     2445.35    147.15 o
 -15   4   1     9815.49     9642.63    301.36 o
 -14   4   1     1238.08     1191.77     99.84 o
 -13   4   1     8304.63     7979.85    248.29 o
 -12   4   1     3758.08     3516.17    145.23 o
 -11   4   1    13343.27    13432.95    358.08 o
 -10   4   1        0.23       35.37     44.05 o
  -9   4   1    10627.19    10486.67    323.20 o
  -8   4   1     1422.22     1560.77     94.84 o
  -7   4   1    20134.30    20492.08    565.31 o
  -6   4   1     2684.78     2877.60    127.29 o
  -5   4   1    28308.25    29999.67   1116.15 o
  -4   4   1     7872.95     8168.42    207.00 o
  -3   4   1     5726.56     5844.69    154.14 o
  -2   4   1      333.36      476.97     31.73 o
  -1   4   1    48314.03    51030.71   1172.89 o
   0   4   1      127.76      138.96     21.71 o
   1   4   1     2377.41     2576.35     80.50 o
   2   4   1     7227.05     7599.47    274.47 o
   3   4   1    44043.61    46444.78   1069.79 o
   4   4   1      583.29      519.17     31.70 o
   5   4   1     2266.77     2184.44     87.22 o
   6   4   1     4713.91     4690.61    153.47 o
   7   4   1    41466.44    42695.24   1190.66 o
   8   4   1     5403.42     5404.48    236.87 o
   9   4   1     1153.65     1159.38    113.43 o
  10   4   1       75.27      143.45     46.40 o
  11   4   1    18870.26    19441.34    491.84 o
  12   4   1      308.98      412.05     67.23 o
  13   4   1     1315.83     1302.34    100.47 o
  14   4   1     1631.04     1605.41    223.85 o
  15   4   1    12317.70    12100.90    355.44 o
  16   4   1       10.76       27.07     74.74 o
  17   4   1     1304.06     1293.56    146.88 o
  18   4   1     1854.65     2000.55    182.66 o
  19   4   1     6995.28     7422.81    340.16 o
 -19   5   1      178.53      353.11    156.59 o
 -18   5   1    10567.63    10778.96    694.51 o
 -17   5   1     2152.22     2309.68    179.04 o
 -16   5   1      822.80     1121.89    132.21 o
 -15   5   1     2376.74     2279.74    162.12 o
 -14   5   1    14669.97    14252.40    514.02 o
 -13   5   1     1270.70     1333.82    117.27 o
 -12   5   1     1135.72     1151.70    106.30 o
 -11   5   1      705.37      758.39     87.58 o
 -10   5   1    12089.76    12225.40    380.29 o
  -9   5   1     4285.03     4112.83    213.16 o
  -8   5   1      273.82      333.52     72.71 o
  -7   5   1      822.29      913.99     63.51 o
  -6   5   1    44061.27    46297.72   1238.26 o
  -5   5   1     5048.95     5350.56    151.17 o
  -4   5   1     4021.19     4144.17    122.46 o
  -3   5   1     6618.27     6059.30    232.02 o
  -2   5   1    35614.20    37082.33    866.50 o
  -1   5   1      516.21      611.05     41.66 o
   0   5   1     1325.10     1172.59     54.39 o
   1   5   1      697.10      812.29     46.64 o
   2   5   1    19021.99    19806.90    476.76 o
   3   5   1      649.83      718.19     44.22 o
   4   5   1    13412.83    13928.19    344.13 o
   5   5   1     6617.91     6680.55    179.87 o
   6   5   1    34526.84    35443.79    956.11 o
   7   5   1     3082.54     3054.51    119.44 o
   8   5   1    14519.27    14650.25    544.90 o
   9   5   1     2590.41     2554.04    163.45 o
  10   5   1    12869.01    13113.89    509.62 o
  11   5   1     1001.30      935.73     94.33 o
  12   5   1     6430.05     6469.88    247.64 o
  13   5   1      729.80      893.86    101.51 o
  14   5   1     2069.75     2429.78    157.89 o
  15   5   1       11.97       83.47     82.82 o
  16   5   1    11335.34    11214.29    490.40 o
  17   5   1     1990.73     1825.12    205.69 o
  18   5   1     3106.42     2946.51    253.37 o
  19   5   1      382.21      528.66    167.29 o
 -18   6   1      839.02      924.83    181.18 o
 -17   6   1      740.88      659.21    139.68 o
 -16   6   1    13564.09    13450.51    469.52 o
 -15   6   1     2880.03     2741.77    184.97 o
 -14   6   1     1078.68     1278.64    134.52 o
 -13   6   1     2671.50     2671.08    166.25 o
 -12   6   1     8965.10     8990.60    323.66 o
 -11   6   1     2024.78     1960.89    131.97 o
 -10   6   1       32.13       52.71     73.78 o
  -9   6   1      909.07     1043.65    135.82 o
  -8   6   1    18598.89    17485.45   1202.15 o
  -7   6   1     7078.02     7075.20    294.00 o
  -6   6   1      846.26      860.50    172.40 o
  -5   6   1     8879.64     9172.98    287.68 o
  -4   6   1    34043.50    34117.38    957.46 o
  -3   6   1     3114.30     3114.26    107.21 o
  -2   6   1     3870.83     4002.73    125.88 o
  -1   6   1     7402.14     7417.80    204.17 o
   0   6   1    23445.78    24472.10    589.48 o
   1   6   1       76.05       24.68     27.97 o
   2   6   1     4792.15     4925.58    148.48 o
   3   6   1     7682.63     7912.68    306.18 o
   4   6   1    14647.02    15116.11    378.45 o
   5   6   1      894.83      994.97     72.82 o
   6   6   1    18169.53    18450.79    547.50 o
   7   6   1    17752.93    18076.27    520.66 o
   8   6   1    12556.07    13090.18    578.92 o
   9   6   1      348.64      462.46     97.22 o
  10   6   1    10589.63    10585.81    697.40 o
  11   6   1     3542.03     3479.43    222.48 o
  12   6   1     1452.91     1445.70    126.18 o
  13   6   1      763.38      850.31    109.36 o
  14   6   1     8550.11     8708.91    328.29 o
  15   6   1     2063.09     2075.91    165.95 o
  16   6   1      466.34      509.51    118.10 o
  17   6   1      322.13      303.82    117.66 o
  18   6   1     9302.62     8874.68   1099.08 o
 -16   7   1       38.68      129.32    110.15 o
 -15   7   1     4582.27     4260.23    238.57 o
 -14   7   1      746.02      695.81    119.86 o
 -13   7   1     8109.18     8104.96    349.22 o
 -12   7   1      631.30      537.59    109.87 o
 -11   7   1     4166.83     4173.56    254.04 o
 -10   7   1      278.26      281.94    101.73 o
  -9   7   1     7530.84     7754.50    476.81 o
  -8   7   1       30.77       56.73     86.69 o
  -7   7   1    12928.21    12661.77    638.64 o
  -6   7   1     1252.44     1373.38    144.45 o
  -5   7   1     9479.96     9644.80    352.67 o
  -4   7   1       76.70       40.75     36.55 o
  -3   7   1    19981.50    20113.04    499.89 o
  -2   7   1     1137.74     1170.95     70.63 o
  -1   7   1     3054.62     2981.34    113.00 o
   0   7   1       26.50       22.86     36.05 o
   1   7   1    15175.20    15836.83    404.78 o
   2   7   1      171.53      242.35     43.51 o
   3   7   1     1202.88     1165.06     69.64 o
   4   7   1     1137.31     1253.53     89.33 o
   5   7   1    28186.74    30157.86    841.17 o
   6   7   1     3407.20     3568.13    156.45 o
   7   7   1     1478.52     1567.35    147.12 o
   8   7   1       20.81      -40.76     69.67 o
   9   7   1    16012.92    17035.71    658.82 o
  10   7   1      342.34      497.20    111.89 o
  11   7   1      142.26       67.84     94.67 o
  12   7   1       57.52      -30.54    110.77 o
  13   7   1     8869.98     8619.75    325.46 o
  14   7   1      259.88      213.59     94.43 o
  15   7   1      293.61      409.98    117.49 o
  16   7   1      562.02      572.88    128.35 o
 -15   8   1     4865.60     4994.94    272.43 o
 -14   8   1       28.19      -27.31     94.74 o
 -13   8   1      691.58      828.60    130.94 o
 -12   8   1     2577.53     2771.64    186.25 o
 -11   8   1     4783.39     4927.43    314.02 o
 -10   8   1       87.03      123.94    102.72 o
  -9   8   1     4535.45     4497.28    432.50 o
  -8   8   1     8710.04     8666.45    397.54 o
  -7   8   1     3527.83     3635.88    229.29 o
  -6   8   1       88.77      173.46     62.91 o
  -5   8   1    10105.41    10399.66    341.65 o
  -4   8   1     9310.83     9359.01    549.06 o
  -3   8   1     2978.41     3183.71    151.27 o
  -2   8   1     2503.17     2313.61    107.04 o
  -1   8   1     7389.30     7638.15    255.41 o
   0   8   1     3479.97     3282.02    136.81 o
   1   8   1      643.02      676.75     65.89 o
   2   8   1      256.63      247.61     51.58 o
   3   8   1     9005.49     9092.05    305.46 o
   4   8   1     7234.23     7021.14    250.35 o
   5   8   1       34.55        4.88     49.56 o
   6   8   1     2283.38     2068.96    180.13 o
   7   8   1     9040.74     8893.29    857.30 o
   8   8   1     4045.39     4111.51    249.29 o
   9   8   1       31.97      122.99    115.59 o
  10   8   1     6028.16     5639.20    310.47 o
  11   8   1     5434.41     4528.97    282.66 o
  12   8   1      608.13      513.53    133.93 o
  13   8   1      772.81      677.85    121.24 o
  14   8   1     1130.17     1364.22    153.51 o
  15   8   1     3924.12     4026.22    243.19 o
 -13   9   1     1085.35     1112.80    154.73 o
 -12   9   1      159.03      123.45    131.64 o
 -11   9   1        5.83      165.92    131.38 o
 -10   9   1    11654.77    11249.05    729.19 o
  -9   9   1      205.23      199.52    117.78 o
  -8   9   1      143.85      246.77    117.55 o
  -7   9   1      449.40      461.38    118.49 o
  -6   9   1    14012.48    13651.33    865.01 o
  -5   9   1      160.59      164.31     70.23 o
  -4   9   1      332.53      385.01     78.50 o
  -3   9   1       34.05      -74.96     60.34 o
  -2   9   1    15353.87    15705.13    487.91 o
  -1   9   1     2043.14     2198.55    136.74 o
   0   9   1     2982.10     3034.18    134.82 o
   1   9   1      822.38      684.77     89.92 o
   2   9   1    13977.16    13616.85    590.36 o
   3   9   1      783.97      939.66    137.02 o
   4   9   1     6369.84     6167.94    305.77 o
   5   9   1      890.72      871.20    130.58 o
   6   9   1     8328.49     7939.27    375.72 o
   7   9   1       55.36       53.67     94.32 o
   8   9   1     6002.01     6123.55    329.66 o
   9   9   1        2.05      -42.00     99.04 o
  10   9   1     4789.73     4377.29    537.50 o
  11   9   1      621.22      826.91    161.95 o
  12   9   1     6361.26     5820.35    427.69 o
  13   9   1      101.41      -23.12    128.05 o
 -11  10   1     4830.38     4750.09    337.76 o
 -10  10   1       11.40      -30.35    130.09 o
  -9  10   1     2755.48     3030.38    274.53 o
  -8  10   1     5581.54     5389.36    904.50 o
  -7  10   1     4093.66     4116.40    423.83 o
  -6  10   1       39.21      -46.66     96.26 o
  -5  10   1     2222.29     2331.45    205.97 o
  -4  10   1     5410.11     5184.08    229.53 o
  -3  10   1     1450.09     1511.55    131.82 o
  -2  10   1      129.21       84.66     76.81 o
  -1  10   1     8694.51     8840.34    430.58 o
   0  10   1     6498.27     6168.37    307.13 o
   1  10   1     1378.12     1791.13    167.56 o
   2  10   1     3725.23     3547.52    222.69 o
   3  10   1     9176.55     9563.18    344.67 o
   4  10   1     3984.02     4380.59    272.41 o
   5  10   1      741.87      854.17    147.76 o
   6  10   1     2637.94     2312.87    210.44 o
   7  10   1     2997.61     2755.26    232.90 o
   8  10   1     2242.95     2130.76    217.20 o
   9  10   1       24.59      -91.06    104.73 o
  10  10   1     2211.68     2386.52    245.82 o
  11  10   1     5966.11     5116.20    344.58 o
  -7  11   1     4142.22     4438.61    313.00 o
  -6  11   1       79.67      107.69    136.78 o
  -5  11   1     1336.21     1373.38    240.81 o
  -4  11   1       59.49       19.06    119.14 o
  -3  11   1     5954.05     5348.01    448.88 o
  -2  11   1      212.25      189.73    118.14 o
  -1  11   1     1497.06     1713.00    187.99 o
   0  11   1       92.87       66.93    109.65 o
   1  11   1    13145.99    13655.05    564.59 o
   2  11   1      218.17      303.31    235.03 o
   3  11   1     1295.57     1433.33    265.86 o
   4  11   1       67.25        6.85    114.21 o
   5  11   1     5429.13     5167.20    325.58 o
   6  11   1       27.51      119.44    180.13 o
   7  11   1       39.38       31.95    131.20 o
 -20   0   2    16705.44    14760.97    901.61 o
 -18   0   2        1.51      -25.04    154.12 o
 -16   0   2    11006.32    11239.30    666.57 o
 -14   0   2      409.12      447.73     86.03 o
 -12   0   2    30054.98    30267.88   1015.61 o
 -10   0   2    21162.61    20520.22    563.98 o
  -8   0   2    60911.79    64629.88   2013.18 o
  -6   0   2    22534.40    23349.89    743.09 o
  -4   0   2     3742.74     3608.36    190.73 o
  -2   0   2    13270.57    11821.92    391.87 o
   0   0   2    34439.94    32613.99   1448.74 o
   2   0   2   129711.18   113427.38   2906.10 o
   4   0   2    29567.88    28225.43   1311.96 o
   6   0   2    56158.02    56933.14   1763.89 o
   8   0   2      219.72      204.47     28.86 o
  10   0   2    17682.74    17938.24    572.04 o
  12   0   2     4276.98     4310.45    158.06 o
  14   0   2    39626.79    41176.34   1389.61 o
  16   0   2        2.82      111.74    144.49 o
  18   0   2    10530.63    10632.44    695.47 o
  20   0   2     1491.36     1202.15    292.83 o
 -20   1   2       46.91       60.43    136.04 o
 -19   1   2     4135.90     4102.55    293.51 o
 -18   1   2     6061.54     6239.15    339.88 o
 -17   1   2     2256.97     2388.21    548.09 o
 -16   1   2      304.60      254.55     90.88 o
 -15   1   2     6756.82     7104.90    317.84 o
 -14   1   2     7560.94     7847.63    216.06 o
 -13   1   2    12390.09    12704.50    300.48 o
 -12   1   2     2959.18     2886.17     99.68 o
 -11   1   2    30175.41    31179.06    596.42 o
 -10   1   2    18851.93    18770.30    367.79 o
  -9   1   2     2345.18     2388.74     67.86 o
  -8   1   2      673.29      655.82     32.43 o
  -7   1   2    27008.55    27316.28    512.79 o
  -6   1   2    15670.68    15328.29    293.63 o
  -5   1   2     1438.41     1501.52     41.93 o
  -4   1   2     3852.31     3545.79     76.35 o
  -3   1   2    35335.65    34060.37    883.53 o
  -2   1   2      727.78      615.88     23.87 o
  -1   1   2       97.45       83.32     10.61 o
   0   1   2    39485.75    35499.38    808.59 o
   1   1   2    61005.85    56373.77   1130.40 o
   2   1   2     3318.06     3229.70     79.97 o
   3   1   2    33356.92    32422.90    727.65 o
   4   1   2    23780.50    23400.89    478.52 o
   5   1   2    31229.78    32197.18    653.41 o
   6   1   2    26997.55    28957.07    591.81 o
   7   1   2       99.80      129.51     20.56 o
   8   1   2     6171.08     6166.04    131.89 o
   9   1   2     5460.77     5431.68    120.60 o
  10   1   2       53.97      143.12     29.66 o
  11   1   2     2261.20     2314.23     83.22 o
  12   1   2    15545.08    16120.75    377.56 o
  13   1   2    10682.15    11412.58    274.97 o
  14   1   2      137.65      183.78     66.16 o
  15   1   2     8291.50     7517.76   1162.79 o
  16   1   2     6935.86     7357.66    360.37 o
  17   1   2     3462.97     3516.30    254.74 o
  18   1   2      158.55      137.46    119.79 o
  19   1   2     3333.83     3027.18    462.36 o
  20   1   2     2223.60     2145.93    368.93 o
 -20   2   2      847.73      838.79    443.10 o
 -19   2   2     7194.85     7019.73    386.20 o
 -18   2   2     1134.34     1229.07    150.31 o
 -17   2   2     6371.06     6420.04    272.79 o
 -16   2   2      553.53      677.05    103.38 o
 -15   2   2     5091.48     5174.39    196.81 o
 -14   2   2       75.23       38.61     47.48 o
 -13   2   2    12419.56    11945.74    424.05 o
 -12   2   2      622.90      634.39     53.01 o
 -11   2   2     6140.88     6012.92    187.42 o
 -10   2   2     1223.12     1236.85     53.13 o
  -9   2   2    38542.61    38743.78    726.87 o
  -8   2   2      673.87      779.67     35.90 o
  -7   2   2     3332.65     3402.73     82.04 o
  -6   2   2     8667.27     8368.24    224.58 o
  -5   2   2    47423.58    47439.22    946.40 o
  -4   2   2       64.01       57.02     16.72 o
  -3   2   2      246.72      262.82     24.18 o
  -2   2   2      423.26      322.07     48.84 o
  -1   2   2    43947.09    42426.34    971.26 o
   0   2   2     3725.53     3474.54     90.84 o
   1   2   2      944.05      919.31     51.07 o
   2   2   2     1160.87     1146.03     38.93 o
   3   2   2    74316.02    74751.32   1663.26 o
   4   2   2     2011.02     2096.73     62.00 o
   5   2   2     2932.54     3146.13     90.29 o
   6   2   2     1573.67     1616.04     58.03 o
   7   2   2    39270.82    41334.71    844.56 o
   8   2   2      286.34      350.61     29.83 o
   9   2   2     4402.09     4373.25    118.67 o
  10   2   2      891.61     1082.37     55.71 o
  11   2   2    17778.05    18437.75    406.31 o
  12   2   2     1055.59     1242.25     82.31 o
  13   2   2     7010.46     6890.48    214.93 o
  14   2   2      427.73      487.42     67.96 o
  15   2   2    10582.74    11007.70    595.40 o
  16   2   2     1075.25     1133.61    118.61 o
  17   2   2     5797.85     6263.03    270.93 o
  18   2   2      628.74      699.31    142.58 o
  19   2   2     2653.00     2513.57    251.11 o
  20   2   2        9.97      148.15    229.26 o
 -20   3   2       38.84       42.16    107.36 o
 -19   3   2      300.59      667.00    127.55 o
 -18   3   2     7064.47     7019.14    308.45 o
 -17   3   2     4485.64     4641.08    235.77 o
 -16   3   2      205.55      235.56     88.97 o
 -15   3   2     4232.14     4170.33    195.93 o
 -14   3   2    12670.95    12325.28    428.50 o
 -13   3   2      387.41      414.50     65.37 o
 -12   3   2     1192.04     1188.89     84.96 o
 -11   3   2     6304.24     6319.33    377.62 o
 -10   3   2    20206.68    19866.44    486.29 o
  -9   3   2     3791.18     3734.79    107.78 o
  -8   3   2    14018.18    13770.79    301.74 o
  -7   3   2     5448.89     5355.63    174.60 o
  -6   3   2    11318.27    10819.29    265.83 o
  -5   3   2     7810.66     8122.82    340.91 o
  -4   3   2    12384.78    12201.33    293.05 o
  -3   3   2    15738.46    15473.08    367.10 o
  -2   3   2    21085.04    20823.92    486.60 o
  -1   3   2      817.71      738.97     34.08 o
   0   3   2    13881.42    13639.52    324.65 o
   1   3   2    20908.83    21536.43    503.32 o
   2   3   2    22113.82    23041.41    536.79 o
   3   3   2      156.13      166.10     18.99 o
   4   3   2    33411.06    34998.44   1063.33 o
   5   3   2    28574.29    30620.38    698.80 o
   6   3   2     1718.34     1852.62     63.07 o
   7   3   2      173.16      196.73     38.65 o
   8   3   2    17213.49    16175.44    461.81 o
   9   3   2     8972.09     8735.81    237.95 o
  10   3   2     2433.08     2489.85    106.19 o
  11   3   2     8783.14     8618.79    383.73 o
  12   3   2    12545.52    12951.29    370.58 o
  13   3   2     3053.23     3003.33    192.11 o
  14   3   2       17.08       32.89     56.84 o
  15   3   2     2883.01     2949.64    145.08 o
  16   3   2    12418.49    12912.36    441.68 o
  17   3   2     2232.56     2287.70    171.66 o
  18   3   2      613.32      541.53    117.36 o
  19   3   2     1527.80     1577.43    169.18 o
  20   3   2     4795.59     4774.30    275.09 o
 -19   4   2       31.99      -11.80    108.95 o
 -18   4   2      968.16      942.39    140.01 o
 -17   4   2     1475.91     1636.53    160.46 o
 -16   4   2    16726.18    16717.34    561.98 o
 -15   4   2     1890.25     1905.36    126.69 o
 -14   4   2      953.13     1069.82     96.92 o
 -13   4   2     2337.78     2483.04    128.23 o
 -12   4   2    17496.40    17894.42   1055.51 o
 -11   4   2     2213.67     1751.89    110.85 o
 -10   4   2     1745.04     1675.01    102.00 o
  -9   4   2     2081.90     2055.55     88.15 o
  -8   4   2    31756.92    32188.96    976.85 o
  -7   4   2     1185.51     1184.02     68.16 o
  -6   4   2     5828.90     5771.97    184.30 o
  -5   4   2     4958.39     4796.22    131.73 o
  -4   4   2    48818.60    51046.62   1502.40 o
  -3   4   2     2532.75     2498.31    108.57 o
  -2   4   2    44917.98    46417.82   1070.30 o
  -1   4   2     8215.69     8359.84    212.07 o
   0   4   2    15919.89    15983.79    383.72 o
   1   4   2      298.45      389.90     48.38 o
   2   4   2    29415.82    31261.11   1030.45 o
   3   4   2     2309.36     2369.21     76.54 o
   4   4   2    15415.47    16439.51    393.75 o
   5   4   2     2573.59     2595.10     96.84 o
   6   4   2    34106.09    36755.66    979.86 o
   7   4   2     2246.36     2139.62    118.24 o
   8   4   2     8534.27     9636.16    400.72 o
   9   4   2       21.42       33.82     44.40 o
  10   4   2    33342.65    35444.96    836.81 o
  11   4   2     1975.44     2024.22    150.99 o
  12   4   2       17.00       69.13     58.12 o
  13   4   2      310.39      248.37     63.98 o
  14   4   2    11564.70    12140.75    350.27 o
  15   4   2      139.72      149.09     73.50 o
  16   4   2        0.22       -4.95     67.01 o
  17   4   2     2648.75     2851.35    197.71 o
  18   4   2    11173.53    12122.24    452.45 o
  19   4   2      489.37      649.48    139.97 o
 -18   5   2      506.37      566.44    153.25 o
 -17   5   2     5500.83     5775.60    269.54 o
 -16   5   2        0.17       80.92     88.11 o
 -15   5   2     9662.60     9907.34    522.02 o
 -14   5   2     2184.70     2056.86    157.87 o
 -13   5   2     4567.35     4627.60    203.81 o
 -12   5   2      282.30      135.96     70.00 o
 -11   5   2     6580.54     6649.18    312.59 o
 -10   5   2     2250.20     2328.83    127.98 o
  -9   5   2     1619.72     1529.93    220.59 o
  -8   5   2       18.94       71.32     38.27 o
  -7   5   2    26461.34    26977.49    893.30 o
  -6   5   2     2783.79     2960.49    120.80 o
  -5   5   2     1052.62     1154.49     54.28 o
  -4   5   2     1668.41     1601.05     64.82 o
  -3   5   2    56605.52    57691.33   1332.06 o
  -2   5   2     2843.98     2856.81     93.79 o
  -1   5   2     2170.27     2343.40     82.84 o
   0   5   2     3417.00     3434.49    106.88 o
   1   5   2    20180.74    21456.79    514.17 o
   2   5   2      364.91      357.99     34.28 o
   3   5   2      312.59      252.96     31.23 o
   4   5   2     2613.62     2854.56     93.69 o
   5   5   2    30210.36    30850.48    725.76 o
   6   5   2     5250.92     5192.04    174.86 o
   7   5   2     7690.47     7947.37    266.89 o
   8   5   2     1883.71     1604.38    146.42 o
   9   5   2    30906.48    31116.98   1076.27 o
  10   5   2       70.68       54.82     70.35 o
  11   5   2     2433.25     2592.44    289.94 o
  12   5   2     2632.70     2830.79    199.97 o
  13   5   2     4893.17     4777.01    228.68 o
  14   5   2        6.09       74.47     77.40 o
  15   5   2     4934.19     4822.11    226.87 o
  16   5   2     1136.61     1229.98    123.09 o
  17   5   2     3401.37     3369.91    221.72 o
  18   5   2      203.52       81.41    112.05 o
 -18   6   2      101.78      208.64    125.57 o
 -17   6   2     7025.71     7080.27    399.52 o
 -16   6   2     3624.70     3842.67    224.08 o
 -15   6   2     4551.07     4284.50    227.73 o
 -14   6   2      260.57      172.62     87.35 o
 -13   6   2     7640.30     7310.60    468.29 o
 -12   6   2     5140.43     4998.23    274.47 o
 -11   6   2     1145.29     1049.97    106.27 o
 -10   6   2      299.27      183.90     89.16 o
  -9   6   2    12956.37    12648.17    659.83 o
  -8   6   2     1864.50     1944.30    172.42 o
  -7   6   2     1894.69     1971.85    115.10 o
  -6   6   2     1617.53     1616.79    121.59 o
  -5   6   2    45268.96    45649.13   2508.74 o
  -4   6   2     4669.22     4660.34    219.62 o
  -3   6   2        5.85       32.87     28.64 o
  -2   6   2     4922.41     4908.10    148.66 o
  -1   6   2    30529.38    32220.76    764.93 o
   0   6   2     1484.82     1543.81     72.04 o
   1   6   2       56.26       97.19     30.67 o
   2   6   2     4686.26     4519.35    140.14 o
   3   6   2    10128.79    10759.00    397.71 o
   4   6   2     1573.40     1522.95     72.31 o
   5   6   2     3973.68     4066.68    153.49 o
   6   6   2     3071.52     2686.72    124.69 o
   7   6   2    32977.40    32648.49   1126.40 o
   8   6   2     1497.98     1435.55    132.81 o
   9   6   2     7688.03     7197.77    323.36 o
  10   6   2     2551.22     2901.02    200.36 o
  11   6   2    12282.98    13022.05    525.07 o
  12   6   2      340.12      202.85    105.22 o
  13   6   2     2089.00     2331.03    183.92 o
  14   6   2     1491.04     1716.67    147.83 o
  15   6   2     1323.35     1601.39    153.08 o
  16   6   2       50.89      -98.00     84.10 o
  17   6   2     5487.33     5317.24    279.70 o
  18   6   2     2322.22     2816.28    264.75 o
 -16   7   2      444.15      312.74    123.46 o
 -15   7   2      338.36      322.33    114.32 o
 -14   7   2    12235.05    11817.38    424.81 o
 -13   7   2     1243.68     1071.57    128.28 o
 -12   7   2      851.03      775.99    108.24 o
 -11   7   2      875.57      652.87     99.29 o
 -10   7   2     7658.00     7642.26    440.21 o
  -9   7   2       90.89      -75.87     83.80 o
  -8   7   2     1552.17     1582.05    149.75 o
  -7   7   2      440.92      497.67     68.24 o
  -6   7   2    19934.37    19882.13    780.91 o
  -5   7   2       81.99       32.04     48.89 o
  -4   7   2    16110.57    14695.04    551.53 o
  -3   7   2     1721.94     1741.27     85.09 o
  -2   7   2    17693.55    18093.83    673.21 o
  -1   7   2     1123.32     1161.06     70.60 o
   0   7   2    13569.15    13837.73    359.20 o
   1   7   2     2092.07     2151.80     94.82 o
   2   7   2     4647.73     4949.20    157.71 o
   3   7   2     1351.81     1366.29     89.24 o
   4   7   2    15625.08    16208.47    641.91 o
   5   7   2      929.29      906.04     81.04 o
   6   7   2    13456.61    13998.28    424.46 o
   7   7   2      254.07      345.62     90.68 o
   8   7   2    20135.90    20338.07   1118.34 o
   9   7   2     1307.71     1413.05    158.94 o
  10   7   2     2142.09     2274.71    187.28 o
  11   7   2       14.68       39.43     89.22 o
  12   7   2    10298.53    10075.89    456.23 o
  13   7   2      247.95      215.63    112.65 o
  14   7   2       10.87       30.41     87.96 o
  15   7   2     1365.48     1381.98    154.72 o
  16   7   2     8289.16     7965.99    342.51 o
 -15   8   2     1558.58     1935.90    188.38 o
 -14   8   2       15.22      -64.11     96.23 o
 -13   8   2     4959.93     5084.23    270.22 o
 -12   8   2     8841.07     8204.63    397.42 o
 -11   8   2      188.62      187.44    166.64 o
 -10   8   2     1130.48     1109.59    158.66 o
  -9   8   2     5121.82     4483.62    271.79 o
  -8   8   2     9026.35     9281.10    595.29 o
  -7   8   2      889.56     1136.98    143.02 o
  -6   8   2     6464.95     6578.87    274.76 o
  -5   8   2     8381.98     8654.28    421.30 o
  -4   8   2    12503.88    12977.04    408.15 o
  -3   8   2      140.83       67.15     55.65 o
  -2   8   2     3942.94     3999.65    145.91 o
  -1   8   2    10207.96    10393.30    291.94 o
   0   8   2    11194.35    12101.11    330.61 o
   1   8   2     1448.75     1333.12     85.09 o
   2   8   2     9522.30     9566.91    537.22 o
   3   8   2     6718.55     6579.68    238.37 o
   4   8   2     1456.80     1530.29    107.78 o
   5   8   2      201.25      279.33     64.38 o
   6   8   2    16833.78    16937.94    648.96 o
   7   8   2     5417.58     5530.47    285.27 o
   8   8   2     1524.62     1653.57    211.92 o
   9   8   2     1751.98     1632.42    170.96 o
  10   8   2     7311.84     7484.43    372.53 o
  11   8   2     1875.92     1880.18    198.12 o
  12   8   2      953.98      882.13    155.22 o
  13   8   2     1848.11     1870.33    212.39 o
  14   8   2     6335.80     5572.48    273.22 o
  15   8   2     1371.17     1273.93    158.22 o
 -13   9   2     2456.23     2339.38    197.65 o
 -12   9   2      807.95      838.26    156.15 o
 -11   9   2     7518.04     7927.99    589.51 o
 -10   9   2       29.79     -122.99    106.62 o
  -9   9   2     1269.34     1265.35    174.57 o
  -8   9   2      348.79      280.80    120.55 o
  -7   9   2    14017.79    13917.76   1801.29 o
  -6   9   2       66.13      100.00     99.79 o
  -5   9   2      500.86      687.56     93.98 o
  -4   9   2      188.56      149.97     71.12 o
  -3   9   2    17976.70    18139.06    552.90 o
  -2   9   2      466.45      519.60     86.47 o
  -1   9   2        6.91      -27.39     91.82 o
   0   9   2      910.06     1165.36     90.22 o
   1   9   2    18202.44    18473.13    558.05 o
   2   9   2      145.50      155.69     69.22 o
   3   9   2      739.08      722.74     92.65 o
   4   9   2      159.16      190.00     72.04 o
   5   9   2    20153.15    20508.47    775.66 o
   6   9   2      351.86      314.68    106.69 o
   7   9   2     1283.99     1314.18    209.99 o
   8   9   2      100.79      -18.32     98.44 o
   9   9   2    13594.79    13599.41    578.88 o
  10   9   2      468.95      641.01    147.10 o
  11   9   2     2984.73     2825.67    247.25 o
  12   9   2      315.58       97.35    131.94 o
  13   9   2     5351.09     5142.43    344.62 o
 -11  10   2     1938.90     1486.01    213.55 o
 -10  10   2      837.34     1207.13    195.05 o
  -9  10   2     3697.63     3786.24    292.85 o
  -8  10   2     6690.57     6094.61    350.06 o
  -7  10   2       35.98     -142.28     97.83 o
  -6  10   2      716.16      680.23    148.19 o
  -5  10   2     3540.67     3601.44    257.20 o
  -4  10   2     2377.98     2725.19    328.11 o
  -3  10   2      657.54      645.93    102.87 o
  -2  10   2     5169.81     5066.28    229.51 o
  -1  10   2     4666.23     5056.96    361.22 o
   0  10   2     1353.75     1380.92    157.95 o
   1  10   2        6.19       18.08     91.94 o
   2  10   2     7500.44     7429.60    288.38 o
   3  10   2     7030.36     7359.46    350.14 o
   4  10   2     4770.68     4516.75    272.44 o
   5  10   2     1387.69     1331.94    170.86 o
   6  10   2     2277.29     2535.12    274.53 o
   7  10   2     3821.64     3468.71    255.42 o
   8  10   2      634.03      560.96    169.53 o
   9  10   2      170.09       -2.69    117.13 o
  10  10   2     4158.04     3823.19    296.27 o
  11  10   2     2281.48     2282.54    289.94 o
  -7  11   2      110.97      109.97    135.90 o
  -6  11   2     6776.36     6692.49    379.42 o
  -5  11   2       75.34       63.30    137.75 o
  -4  11   2     1115.00     1393.13    187.46 o
  -3  11   2        9.75      -61.11    103.89 o
  -2  11   2     4466.52     4386.56    570.25 o
  -1  11   2      154.83      275.49    119.88 o
   0  11   2     6242.54     6120.40    326.80 o
   1  11   2      569.07      417.50    169.53 o
   2  11   2     7064.42     7864.76    386.82 o
   3  11   2      241.80       98.25    175.31 o
   4  11   2     9853.78     9252.96    449.04 o
   5  11   2       14.55      -65.99    119.44 o
   6  11   2     1357.82     1456.71    258.15 o
   7  11   2       37.29      -30.60    126.15 o
 -19   0   3     3022.63     2633.55    346.77 o
 -17   0   3    11404.32    11944.40    710.88 o
 -15   0   3       38.82      -30.33     68.54 o
 -13   0   3     9741.08     9748.54    307.19 o
 -11   0   3     4655.17     4442.64    247.95 o
  -9   0   3    68011.95    70140.90   2190.18 o
  -7   0   3      804.88      751.67     58.79 o
  -5   0   3    77206.98    77320.58   2452.40 o
  -3   0   3    17616.70    16723.64    445.80 o
  -1   0   3    21148.75    19687.07    890.05 o
   1   0   3    25846.19    24267.69    753.60 o
   3   0   3    52170.26    47627.06   1229.17 o
   5   0   3    34704.94    33386.30   1041.36 o
   7   0   3    30113.05    30015.08    948.13 o
   9   0   3    29170.29    28372.28   1027.80 o
  11   0   3     8606.11     8284.85    303.07 o
  13   0   3    16311.84    17985.26    653.19 o
  15   0   3     3732.12     3998.33    306.32 o
  17   0   3    12708.15    12813.26    764.83 o
  19   0   3      278.94      236.96    209.99 o
 -20   1   3     1482.40     1799.67    221.85 o
 -19   1   3     5852.01     5639.45    348.70 o
 -18   1   3     4561.22     4229.79    282.61 o
 -17   1   3     2152.53     2316.03    208.21 o
 -16   1   3     1116.69     1067.21    110.55 o
 -15   1   3     3968.33     3903.35    188.47 o
 -14   1   3     6747.57     6713.18    186.42 o
 -13   1   3      810.30      764.97     59.84 o
 -12   1   3     1002.23     1039.52     53.85 o
 -11   1   3    23294.87    23209.64    470.85 o
 -10   1   3    24199.10    24538.26    474.29 o
  -9   1   3      660.40      673.96     37.26 o
  -8   1   3    18948.38    17956.33    348.36 o
  -7   1   3    33045.63    32929.75    616.03 o
  -6   1   3     6204.69     6140.42    129.83 o
  -5   1   3      681.67      735.33     29.32 o
  -4   1   3    20245.14    19546.26    628.99 o
  -3   1   3    29002.18    25773.71   1921.41 o
  -2   1   3    66836.84    64334.07   1429.27 o
  -1   1   3     2409.09     2064.41     54.53 o
   0   1   3    21631.67    20287.16    536.88 o
   1   1   3    64364.98    60486.52   1343.85 o
   2   1   3    40025.07    38050.02    891.21 o
   3   1   3     9999.00     9691.20    226.93 o
   4   1   3    66438.93    63635.80   1281.32 o
   5   1   3    24398.53    23711.00    487.46 o
   6   1   3      521.98      521.00     23.97 o
   7   1   3     4905.90     4695.32    103.14 o
   8   1   3    19143.03    19645.47    376.57 o
   9   1   3     3708.86     3656.65     89.13 o
  10   1   3      212.06      250.53     23.89 o
  11   1   3     7122.43     7291.64    182.93 o
  12   1   3    22139.84    23232.30    505.24 o
  13   1   3     5223.52     5210.15    169.64 o
  14   1   3      558.35      615.76     83.89 o
  15   1   3    12167.36    11482.36    937.61 o
  16   1   3    12917.14    13533.04    558.34 o
  17   1   3     1985.49     2025.82    206.78 o
  18   1   3     1516.87     1481.57    203.57 o
  19   1   3     3185.85     3165.08    288.01 o
  20   1   3     2300.75     2317.90    262.50 o
 -20   2   3    10516.40    10197.17    497.13 o
 -19   2   3      264.25      166.76    134.78 o
 -18   2   3     1500.99     1580.43    153.46 o
 -17   2   3      123.76       43.42     89.24 o
 -16   2   3    12673.29    13189.96    439.49 o
 -15   2   3       45.70      133.14     57.72 o
 -14   2   3     6840.28     7008.09    221.15 o
 -13   2   3      489.72      484.48     63.31 o
 -12   2   3    13023.81    12847.10    381.51 o
 -11   2   3     2388.60     2332.01     76.14 o
 -10   2   3    36052.14    36563.08    691.10 o
  -9   2   3     5048.84     5091.70    139.86 o
  -8   2   3    25763.28    26161.41    497.58 o
  -7   2   3       83.73       70.81     18.94 o
  -6   2   3    60836.98    63362.14   1297.99 o
  -5   2   3      161.86      151.06     22.45 o
  -4   2   3    15423.39    15468.29    521.14 o
  -3   2   3     5868.61     5656.25    287.05 o
  -2   2   3    91913.32    91414.83   2538.85 o
  -1   2   3      570.31      620.19     31.14 o
   0   2   3     4663.05     4522.04    156.55 o
   1   2   3     4992.09     4420.16    293.15 o
   2   2   3   102331.86    98800.99   2244.20 o
   3   2   3    11759.19    11488.32    267.73 o
   4   2   3      293.67      333.64     26.80 o
   5   2   3     6135.66     5925.58    132.79 o
   6   2   3    78469.72    82861.08   1880.52 o
   7   2   3       13.67       24.17     20.74 o
   8   2   3     3408.66     3589.72     98.89 o
   9   2   3       88.37      116.10     27.10 o
  10   2   3    36513.55    38370.86    798.86 o
  11   2   3     2203.81     2259.68     85.11 o
  12   2   3     1482.88     1665.80     97.32 o
  13   2   3      384.47      502.39     65.59 o
  14   2   3    20064.23    20647.40    524.16 o
  15   2   3      561.56      559.31     97.42 o
  16   2   3     2956.29     3349.19    242.70 o
  17   2   3     1520.57     1585.74    147.92 o
  18   2   3     8137.29     9223.26    360.38 o
  19   2   3      254.96      325.75    142.86 o
  20   2   3     4125.66     4442.83    337.71 o
 -20   3   3      191.11       89.99    119.04 o
 -19   3   3     7592.19     8120.08    348.50 o
 -18   3   3     5080.30     5247.91    262.63 o
 -17   3   3      191.65      245.32     90.93 o
 -16   3   3      346.93      375.70     82.82 o
 -15   3   3    14541.70    14911.97    409.91 o
 -14   3   3     3426.21     3436.00    148.72 o
 -13   3   3       10.60      -22.00     47.48 o
 -12   3   3     6119.97     6084.25    194.39 o
 -11   3   3    25812.33    25288.05   1124.79 o
 -10   3   3     2153.10     2160.04     86.46 o
  -9   3   3      946.21     1028.96     53.34 o
  -8   3   3     5283.42     5163.05    146.89 o
  -7   3   3    39854.00    39376.19   1266.05 o
  -6   3   3    12545.64    11850.65    288.74 o
  -5   3   3     3468.65     3330.05    237.70 o
  -4   3   3    14553.82    14961.10    398.47 o
  -3   3   3    34155.12    32648.24   1112.86 o
  -2   3   3     1428.63     1344.81     49.45 o
  -1   3   3    11908.44    12204.47    293.93 o
   0   3   3    16397.11    16386.45    388.36 o
   1   3   3    27679.96    26844.33    624.44 o
   2   3   3       33.38       78.01     17.18 o
   3   3   3    18424.03    18280.02    430.66 o
   4   3   3     4603.94     4497.67    139.55 o
   5   3   3    22969.18    22751.30    524.44 o
   6   3   3     1758.49     1617.53     50.61 o
   7   3   3    20856.53    20808.55    548.15 o
   8   3   3    10026.29    10400.34    270.57 o
   9   3   3    17470.08    17707.32    386.87 o
  10   3   3     1118.78     1093.15     73.73 o
  11   3   3    13960.13    14388.53    374.69 o
  12   3   3     5579.08     5909.35    194.24 o
  13   3   3     6678.96     6898.62    232.74 o
  14   3   3      947.20     1095.23     93.81 o
  15   3   3    11578.67    12015.69    360.65 o
  16   3   3     2346.10     2523.67    174.04 o
  17   3   3      650.63      872.34    123.88 o
  18   3   3       30.41      -62.82    126.87 o
  19   3   3     8178.74     8837.45    370.14 o
  20   3   3     1424.33     1483.07    236.28 o
 -19   4   3     1500.66     1552.09    192.37 o
 -18   4   3     1303.31     1264.64    155.82 o
 -17   4   3    12335.97    11338.66    416.54 o
 -16   4   3      627.88      606.36     95.49 o
 -15   4   3      255.74      212.06     73.32 o
 -14   4   3      516.85      602.88     92.49 o
 -13   4   3    22396.57    22028.86   1077.80 o
 -12   4   3     8437.87     8166.77    296.13 o
 -11   4   3     1215.22     1251.18     98.24 o
 -10   4   3      354.20      511.90     67.78 o
  -9   4   3    34500.45    35763.98    933.20 o
  -8   4   3     1623.31     1648.48     92.32 o
  -7   4   3     1163.51     1166.10     51.67 o
  -6   4   3     8693.46     8887.65    299.76 o
  -5   4   3    40390.74    41431.75   1287.46 o
  -4   4   3      886.49      928.55     45.75 o
  -3   4   3     8706.53     8884.27    293.92 o
  -2   4   3     4294.36     4282.74    142.09 o
  -1   4   3    25204.96    24266.22    571.55 o
   0   4   3    10606.10    11079.92    274.82 o
   1   4   3    21558.36    22286.12    526.76 o
   2   4   3     3827.42     3617.46    151.19 o
   3   4   3    17902.40    18133.88    433.59 o
   4   4   3      401.66      400.28     30.15 o
   5   4   3    13151.40    13468.10    377.41 o
   6   4   3     5827.14     5954.45    186.89 o
   7   4   3    17852.84    18299.37    505.74 o
   8   4   3      218.85      320.96     52.92 o
   9   4   3    20746.96    21349.63    670.68 o
  10   4   3     2926.02     2874.79    141.48 o
  11   4   3     6032.81     6364.44    204.29 o
  12   4   3      606.62      532.62     71.87 o
  13   4   3    12176.82    12496.93    353.51 o
  14   4   3     1897.97     2023.80    125.15 o
  15   4   3     1296.58     1310.17    112.93 o
  16   4   3      360.65      365.04    101.16 o
  17   4   3     7242.36     7257.12    316.69 o
  18   4   3      741.62      705.37    130.09 o
  19   4   3      991.08      863.07    150.75 o
 -18   5   3     5288.10     4944.78    324.28 o
 -17   5   3     2007.12     2022.63    168.68 o
 -16   5   3     6133.12     5957.55    525.20 o
 -15   5   3     2528.18     2813.81    176.84 o
 -14   5   3    12900.89    12614.44    645.62 o
 -13   5   3      684.59      662.93     93.03 o
 -12   5   3    11227.15    11398.72    375.17 o
 -11   5   3     2843.61     2734.83    146.18 o
 -10   5   3     6998.14     6510.50    392.97 o
  -9   5   3     1040.26      937.15     84.54 o
  -8   5   3    12674.97    12072.59   1122.25 o
  -7   5   3     2725.55     2782.21    238.47 o
  -6   5   3    12416.00    12157.67    513.48 o
  -5   5   3     1113.67     1093.47     56.27 o
  -4   5   3    49609.99    49521.25   2182.29 o
  -3   5   3    17448.26    17601.83    446.30 o
  -2   5   3     8274.94     8151.95    283.63 o
  -1   5   3      589.03      547.98     41.41 o
   0   5   3    35521.72    35976.44    842.71 o
   1   5   3     8846.52     9070.90    235.78 o
   2   5   3      129.01      114.07     33.65 o
   3   5   3     2283.32     2204.81     80.92 o
   4   5   3    25389.91    25534.41    607.68 o
   5   5   3     4591.61     4512.47    169.51 o
   6   5   3      574.39      603.95     77.87 o
   7   5   3      572.62      538.32     49.73 o
   8   5   3    55674.23    55404.24   1845.90 o
   9   5   3     2225.08     2014.74    147.05 o
  10   5   3      312.87      330.19     84.66 o
  11   5   3     5569.42     5416.46    266.96 o
  12   5   3    16802.77    17165.72    523.35 o
  13   5   3      190.14      102.46     73.05 o
  14   5   3      677.44      595.97    104.00 o
  15   5   3     2112.48     1982.51    139.99 o
  16   5   3     4965.86     4769.27    210.70 o
  17   5   3      141.99       85.95    104.88 o
  18   5   3     2674.32     2785.17    216.26 o
 -17   6   3     3537.46     3560.43    226.26 o
 -16   6   3    10440.85     9797.20    640.01 o
 -15   6   3       60.48       12.15     91.23 o
 -14   6   3     6517.39     6261.31    264.47 o
 -13   6   3     8125.64     7703.22    657.75 o
 -12   6   3     8213.31     8063.46    411.17 o
 -11   6   3       29.47      -37.11     61.03 o
 -10   6   3     8512.60     8597.64    557.26 o
  -9   6   3     3019.52     2713.83    417.09 o
  -8   6   3     8193.48     8510.15    325.75 o
  -7   6   3      569.89      629.27     66.78 o
  -6   6   3    11213.50    11199.25    389.51 o
  -5   6   3     8865.86     8607.34   1080.80 o
  -4   6   3    10298.75    10252.89    385.06 o
  -3   6   3      911.61      941.80     58.12 o
  -2   6   3    27174.34    27266.23    654.40 o
  -1   6   3    11694.31    11968.25    309.11 o
   0   6   3     2667.77     2471.92     93.35 o
   1   6   3     2015.22     2147.15     87.51 o
   2   6   3    14542.49    15134.08    416.27 o
   3   6   3     1340.37     1339.86     67.60 o
   4   6   3       11.45        0.21     28.68 o
   5   6   3     1497.53     1620.57    124.05 o
   6   6   3    22791.83    23263.46    707.28 o
   7   6   3     4346.59     4256.33    307.28 o
   8   6   3      273.49      309.80     84.33 o
   9   6   3     2430.38     2438.05    175.73 o
  10   6   3    29992.23    28219.29   1004.24 o
  11   6   3     2244.22     2076.10    378.56 o
  12   6   3       65.06      148.17    148.34 o
  13   6   3     3411.82     3386.17    187.31 o
  14   6   3     3646.08     3631.66    202.60 o
  15   6   3      274.59      257.81     99.75 o
  16   6   3     2231.76     2557.50    310.38 o
  17   6   3     1667.06     1604.30    168.56 o
 -16   7   3      384.36      335.10    123.42 o
 -15   7   3    11920.69    11619.32    425.14 o
 -14   7   3      435.99      400.27    132.24 o
 -13   7   3      353.05      351.62     95.73 o
 -12   7   3      116.87       21.38     81.82 o
 -11   7   3    14804.71    14286.80    800.49 o
 -10   7   3      759.25      839.99    131.94 o
  -9   7   3       30.74       22.01     83.77 o
  -8   7   3       48.50       56.58     73.41 o
  -7   7   3    19026.38    19887.66   1075.67 o
  -6   7   3      485.49      448.09     93.81 o
  -5   7   3     1289.54     1536.69    173.76 o
  -4   7   3      741.06      937.94     85.85 o
  -3   7   3    41738.96    43434.71   1029.44 o
  -2   7   3      309.69      345.11     48.37 o
  -1   7   3     3625.99     3652.11    129.06 o
   0   7   3      132.34      123.50     39.21 o
   1   7   3    18901.19    18754.49    470.61 o
   2   7   3      313.14      345.39     47.94 o
   3   7   3    10198.11    10125.02    394.16 o
   4   7   3      167.61      170.33     53.39 o
   5   7   3    16459.58    16194.25    479.02 o
   6   7   3      106.06      106.87     54.53 o
   7   7   3    16338.44    16043.88    627.08 o
   8   7   3      382.66      495.64    187.84 o
   9   7   3    13232.98    13280.02    537.76 o
  10   7   3       31.87       46.24     91.76 o
  11   7   3    13118.87    13588.63    577.95 o
  12   7   3      721.13      827.74    139.60 o
  13   7   3     1990.21     2096.87    165.43 o
  14   7   3      113.54       95.28     92.64 o
  15   7   3     8287.63     8347.47    343.26 o
  16   7   3       40.03      139.88    107.08 o
 -15   8   3      232.93      324.16    120.57 o
 -14   8   3     1962.24     2067.12    210.25 o
 -13   8   3     7221.29     6699.12    522.80 o
 -12   8   3     1103.47      933.35    128.61 o
 -11   8   3      444.77      405.25     98.83 o
 -10   8   3     2408.79     2370.43    206.51 o
  -9   8   3     8990.18     8836.51    474.89 o
  -8   8   3     2291.92     2345.01    194.46 o
  -7   8   3       11.36      -29.69     76.14 o
  -6   8   3     3560.02     3710.00    173.34 o
  -5   8   3    14022.42    13000.13    710.88 o
  -4   8   3     4320.47     4256.86    276.82 o
  -3   8   3     1023.85     1055.05    128.35 o
  -2   8   3     9346.21     9669.20    282.80 o
  -1   8   3    11989.82    12947.07    350.58 o
   0   8   3      212.51      251.98     53.73 o
   1   8   3     1094.61     1090.28    103.96 o
   2   8   3     4059.91     3805.84    335.34 o
   3   8   3     3988.32     3787.79    169.77 o
   4   8   3      380.87      381.26     67.39 o
   5   8   3     6187.12     6423.28    237.74 o
   6   8   3     6201.91     6280.47    307.13 o
   7   8   3     4777.42     4633.32    262.10 o
   8   8   3      204.59      174.72    120.41 o
   9   8   3     7284.94     7258.86    358.80 o
  10   8   3     8799.03     9536.42    689.69 o
  11   8   3     3978.03     3828.39    266.96 o
  12   8   3      779.07      688.00    148.47 o
  13   8   3     2198.32     1951.67    341.96 o
  14   8   3     2279.85     2044.82    181.66 o
  15   8   3       57.31      -27.72    106.30 o
 -13   9   3      627.29      499.66    126.17 o
 -12   9   3     3973.39     3843.49    228.84 o
 -11   9   3      140.89      318.84    140.31 o
 -10   9   3     5655.62     5673.58    385.30 o
  -9   9   3        1.58     -131.72     93.88 o
  -8   9   3     9684.14     9571.23    534.61 o
  -7   9   3       60.51      138.13    104.87 o
  -6   9   3     3440.02     3568.97    240.37 o
  -5   9   3     1697.56     1719.41    184.95 o
  -4   9   3    13792.41    14671.99    468.35 o
  -3   9   3        1.96      -50.34     63.45 o
  -2   9   3     3891.35     3999.30    207.48 o
  -1   9   3      695.56      649.41     89.91 o
   0   9   3    14291.70    14663.38    399.55 o
   1   9   3      416.45      516.81     83.78 o
   2   9   3      748.69      876.97     99.42 o
   3   9   3      101.53       69.14     65.30 o
   4   9   3    16787.81    16900.76    658.74 o
   5   9   3      490.60      515.14    117.06 o
   6   9   3      101.45      135.31     95.10 o
   7   9   3     1909.70     1673.84    178.07 o
   8   9   3    15253.69    15355.07    629.98 o
   9   9   3        0.26      -24.59    144.49 o
  10   9   3       60.63      -13.90    108.78 o
  11   9   3      378.05      399.55    140.87 o
  12   9   3     8920.63     8345.05    437.89 o
  13   9   3      254.46      160.81    142.48 o
 -10  10   3     2096.36     1887.47    230.21 o
  -9  10   3     8058.62     7428.71    897.76 o
  -8  10   3     1371.78     1146.58    181.67 o
  -7  10   3      201.13       51.05    117.15 o
  -6  10   3     5266.54     5130.18    312.26 o
  -5  10   3     6322.58     6369.96    343.84 o
  -4  10   3      388.22      241.62     90.06 o
  -3  10   3      302.81      254.19     89.03 o
  -2  10   3     3873.61     3979.12    204.83 o
  -1  10   3     4559.75     4600.47    264.83 o
   0  10   3     1524.00     1653.43    165.31 o
   1  10   3     3959.59     3839.35    238.84 o
   2  10   3     4465.41     4564.06    215.58 o
   3  10   3     7763.71     7681.60    295.79 o
   4  10   3      158.86      184.57    105.25 o
   5  10   3     3248.26     3452.59    251.27 o
   6  10   3     4559.65     4035.96    272.41 o
   7  10   3     2814.70     2654.90    231.53 o
   8  10   3      306.93      357.49    130.24 o
   9  10   3     1524.94     1381.94    270.68 o
  10  10   3     2274.16     1958.55    227.39 o
  -7  11   3    14265.53    14345.22   1136.64 o
  -6  11   3      538.71      403.95    146.27 o
  -5  11   3       72.39      139.54    126.34 o
  -4  11   3       10.72      -57.31    115.10 o
  -3  11   3     5976.65     6283.26    367.00 o
  -2  11   3       39.63      -52.24    153.16 o
  -1  11   3     1550.21     1849.77    191.31 o
   0  11   3      811.04      897.31    153.92 o
   1  11   3     7067.97     7153.70    405.53 o
   2  11   3        0.76      -92.49    101.71 o
   3  11   3     5013.12     5109.12    445.03 o
   4  11   3      221.00      188.80    130.78 o
   5  11   3     7652.26     7450.54    392.15 o
   6  11   3       31.48      124.40    120.28 o
   7  11   3     4024.01     3806.73    290.82 o
 -20   0   4     5299.45     4544.65    439.25 o
 -18   0   4    11402.16    10249.07    658.87 o
 -16   0   4     6747.86     6162.92    437.32 o
 -14   0   4     8896.48     8445.62    356.91 o
 -12   0   4     2166.66     2072.43    180.60 o
 -10   0   4    67335.23    67129.48   2105.70 o
  -8   0   4     2652.49     2361.08    158.74 o
  -6   0   4    66221.41    65351.59   2086.87 o
  -4   0   4       30.96       32.09     20.69 o
  -2   0   4     6308.92     5843.72    217.20 o
   0   0   4    30207.71    27694.30    866.65 o
   2   0   4   118495.02   109443.45   4827.85 o
   4   0   4     3672.64     3510.28    109.56 o
   6   0   4    74092.02    71144.27   2686.37 o
   8   0   4     7939.98     7820.33    278.27 o
  10   0   4    14189.40    13732.64    576.03 o
  12   0   4     5930.13     5888.95    401.68 o
  14   0   4    16490.14    16697.04    620.50 o
  16   0   4    13636.70    13770.74    801.43 o
  18   0   4     9431.09     9160.58    631.90 o
  20   0   4     8427.62     7852.48    626.12 o
 -20   1   4     3623.04     3398.95    283.35 o
 -19   1   4    11438.94    10849.13    723.41 o
 -18   1   4     5070.45     4818.62    299.46 o
 -17   1   4      362.49      434.05    135.00 o
 -16   1   4     3423.34     3220.60    207.64 o
 -15   1   4     7452.62     7584.76    281.12 o
 -14   1   4     1425.48     1426.06     81.33 o
 -13   1   4       68.64       80.60     52.43 o
 -12   1   4     5604.58     5626.40    140.93 o
 -11   1   4    18868.28    19663.62    391.86 o
 -10   1   4      452.26      501.99     47.82 o
  -9   1   4     3431.84     3730.00     89.63 o
  -8   1   4    24224.33    23912.89    422.31 o
  -7   1   4    32429.40    33022.18    571.11 o
  -6   1   4     7058.78     6757.76    204.35 o
  -5   1   4    39720.30    40905.36    879.30 o
  -4   1   4    17430.12    15418.63    927.93 o
  -3   1   4    31156.82    31052.28    702.09 o
  -2   1   4       59.89      118.93     20.43 o
  -1   1   4     6107.99     5763.75    139.99 o
   0   1   4     9335.08     8688.22    241.80 o
   1   1   4    63676.50    57743.95   1460.65 o
   2   1   4     3829.03     3591.39     93.88 o
   3   1   4    72705.41    72431.41   1608.54 o
   4   1   4    23091.01    23078.15    526.02 o
   5   1   4     8933.69     8216.81    161.70 o
   6   1   4      112.53      123.31     17.08 o
   7   1   4    54198.99    56643.38   1042.64 o
   8   1   4     8733.29     9102.75    187.15 o
   9   1   4       94.61      140.40     21.63 o
  10   1   4     2895.98     2800.83    102.86 o
  11   1   4    17970.78    19095.27    419.17 o
  12   1   4     4401.55     4465.26    168.14 o
  13   1   4      557.79      586.31     69.70 o
  14   1   4     6878.73     6858.87    260.10 o
  15   1   4    21960.13    21086.96    633.22 o
  16   1   4     3398.93     3080.76    233.35 o
  17   1   4      478.34      178.59    151.80 o
  18   1   4     1965.20     1798.19    213.83 o
  19   1   4     5441.43     5404.90    350.09 o
  20   1   4      688.36      706.48    190.00 o
 -20   2   4      133.49      143.53    143.04 o
 -19   2   4       93.05      -67.60    119.86 o
 -18   2   4     1015.50     1081.86    137.75 o
 -17   2   4    13812.70    13760.45    462.94 o
 -16   2   4       78.88      228.62     89.31 o
 -15   2   4      250.87      288.33     64.94 o
 -14   2   4      912.46      888.09     96.77 o
 -13   2   4    12580.42    12677.56    516.10 o
 -12   2   4      746.11      738.65     58.45 o
 -11   2   4     3693.44     3674.69    102.53 o
 -10   2   4       27.27       60.05     26.19 o
  -9   2   4    31757.09    31549.95    599.70 o
  -8   2   4      142.25      137.08     24.15 o
  -7   2   4     7931.50     7759.55    408.18 o
  -6   2   4      298.82      317.64     40.53 o
  -5   2   4    37765.87    37129.30   1279.26 o
  -4   2   4     5099.66     5108.43    155.97 o
  -3   2   4    15512.70    15260.16    354.61 o
  -2   2   4      219.03      179.77     23.08 o
  -1   2   4    14939.15    13883.52    379.73 o
   0   2   4       37.67       35.09     15.55 o
   1   2   4    43848.89    42328.38   1392.29 o
   2   2   4      125.22      139.17     21.55 o
   3   2   4    27260.80    26975.67    611.71 o
   4   2   4      174.34      184.81     20.29 o
   5   2   4    35553.21    32611.26    741.17 o
   6   2   4       55.60       46.99     13.22 o
   7   2   4     9042.09     8981.16    230.51 o
   8   2   4      447.22      458.36     35.00 o
   9   2   4    31725.80    32725.98    683.43 o
  10   2   4      964.55     1012.88     54.76 o
  11   2   4      559.47      598.48     47.65 o
  12   2   4      402.77      438.66     58.40 o
  13   2   4    21206.14    21087.04    528.54 o
  14   2   4      326.42      150.95     73.08 o
  15   2   4       74.27       46.19     69.71 o
  16   2   4      304.95      334.84     92.66 o
  17   2   4    12661.45    13287.07    458.02 o
  18   2   4       11.10       63.06     90.22 o
  19   2   4       77.26      220.56    149.49 o
  20   2   4      783.81      662.75    193.52 o
 -20   3   4     3838.90     4022.92    255.54 o
 -19   3   4     3294.26     3770.61    235.06 o
 -18   3   4     2594.75     2622.12    191.99 o
 -17   3   4      743.06      669.25    111.75 o
 -16   3   4     7930.87     7742.16    259.62 o
 -15   3   4     8388.08     8225.29    264.03 o
 -14   3   4     4529.58     4704.77    177.94 o
 -13   3   4      730.08      650.99     73.94 o
 -12   3   4     7746.70     7738.06    233.40 o
 -11   3   4     5675.03     5637.09    181.63 o
 -10   3   4     5775.50     5716.92    169.44 o
  -9   3   4     7667.57     7214.94    197.45 o
  -8   3   4    26534.69    26458.73    645.68 o
  -7   3   4    12438.32    12264.58    303.78 o
  -6   3   4      321.14      322.83     50.29 o
  -5   3   4      149.32      150.67     24.55 o
  -4   3   4    38610.91    35877.51   1631.76 o
  -3   3   4    15610.31    15858.63    380.06 o
  -2   3   4       20.90       64.07     17.77 o
  -1   3   4    10967.93    10726.32    263.42 o
   0   3   4    33691.20    32751.39    759.99 o
   1   3   4      741.19      708.68     36.01 o
   2   3   4       28.65       39.00     15.53 o
   3   3   4    14645.43    14266.03    392.12 o
   4   3   4    49778.66    50650.20   1331.56 o
   5   3   4     2940.61     3029.68     89.34 o
   6   3   4     9007.03     9160.42    227.97 o
   7   3   4     3855.76     3939.68    158.50 o
   8   3   4    22127.37    22768.54    583.11 o
   9   3   4     1093.34     1204.98     62.96 o
  10   3   4     5911.10     5942.08    184.70 o
  11   3   4     7268.78     6553.53    341.19 o
  12   3   4    10977.07    11286.79    346.47 o
  13   3   4      433.96      543.45     70.24 o
  14   3   4     3540.62     3547.03    155.46 o
  15   3   4     3574.20     3670.71    198.02 o
  16   3   4     5750.22     5685.07    337.40 o
  17   3   4        2.24      -16.84     82.01 o
  18   3   4     6704.37     7110.26    456.47 o
  19   3   4     1557.67     1685.32    173.65 o
 -19   4   4       17.51     -177.81    119.86 o
 -18   4   4     3571.42     3573.21    272.45 o
 -17   4   4      619.04      714.32    148.39 o
 -16   4   4    10404.14    10340.40    508.76 o
 -15   4   4      411.06      362.00     91.08 o
 -14   4   4    13236.57    13178.19    578.24 o
 -13   4   4     3498.41     3505.21    209.99 o
 -12   4   4     2996.18     3118.27    155.98 o
 -11   4   4     2501.39     2322.91    127.74 o
 -10   4   4    18420.18    17555.44   1091.86 o
  -9   4   4     1385.52     1554.95     78.09 o
  -8   4   4     1067.78     1115.24     74.00 o
  -7   4   4     1240.55     1178.86     50.87 o
  -6   4   4    29197.80    28567.82   1093.64 o
  -5   4   4      337.61      334.18     43.64 o
  -4   4   4     5599.78     5549.20    277.70 o
  -3   4   4     6982.16     7121.79    216.22 o
  -2   4   4    63316.10    61958.36   2314.64 o
  -1   4   4    15875.94    15677.29    540.01 o
   0   4   4     1486.94     1370.71     56.84 o
   1   4   4      225.32      347.02     52.07 o
   2   4   4    46415.29    49438.54   1617.96 o
   3   4   4     5476.61     5597.95    151.63 o
   4   4   4     2069.63     2068.16     85.76 o
   5   4   4     5201.15     5445.74    216.93 o
   6   4   4    22755.41    22542.35    614.92 o
   7   4   4      259.00      252.10     25.92 o
   8   4   4     1866.89     1736.45    100.29 o
   9   4   4     4720.89     4631.88    182.42 o
  10   4   4    21891.22    21226.02    895.83 o
  11   4   4     1013.41     1031.40     84.08 o
  12   4   4    10357.39    10441.52    384.07 o
  13   4   4     1078.62     1092.44     98.57 o
  14   4   4     6303.96     6221.22    222.45 o
  15   4   4      379.90      475.84    104.83 o
  16   4   4     5087.41     4919.37    247.32 o
  17   4   4     1089.91     1005.65    141.19 o
  18   4   4     2418.11     2064.65    185.82 o
  19   4   4      825.99      638.56    136.72 o
 -18   5   4     1402.77     1390.44    196.84 o
 -17   5   4      132.61      153.22    105.16 o
 -16   5   4     1622.20     1630.27    154.58 o
 -15   5   4    20536.30    19441.12    644.50 o
 -14   5   4     1198.51     1176.04    126.06 o
 -13   5   4     1022.76     1152.37    114.79 o
 -12   5   4     2173.57     2103.75    137.43 o
 -11   5   4    19974.92    20155.51   1033.88 o
 -10   5   4       15.82       26.65     53.84 o
  -9   5   4     1893.02     2007.86    141.10 o
  -8   5   4     6587.81     6646.06    245.26 o
  -7   5   4     8916.24     9206.24    455.58 o
  -6   5   4       40.99       48.48     27.64 o
  -5   5   4    15578.81    15260.70    740.50 o
  -4   5   4    14000.92    14325.00    407.26 o
  -3   5   4    34080.66    34788.85   1206.82 o
  -2   5   4      205.23      251.41     34.09 o
  -1   5   4    39710.43    39298.88    919.89 o
   0   5   4     3139.32     2895.48     98.38 o
   1   5   4    20855.12    20386.17    492.66 o
   2   5   4     1322.24     1158.77     98.44 o
   3   5   4    18066.79    18188.68    485.79 o
   4   5   4     3893.31     4127.98    124.81 o
   5   5   4     4262.76     4353.22    154.17 o
   6   5   4      659.62      657.96     53.84 o
   7   5   4    33410.09    34817.23    941.43 o
   8   5   4     2310.41     2218.12    186.87 o
   9   5   4     3774.63     3864.63    425.76 o
  10   5   4     2401.71     2416.51    167.29 o
  11   5   4    29671.54    30789.20   1081.01 o
  12   5   4     1036.52     1051.18    133.67 o
  13   5   4      418.66      403.02     78.53 o
  14   5   4     2174.49     2107.85    138.76 o
  15   5   4     6435.38     6265.31    238.94 o
  16   5   4      605.97      553.03    120.68 o
  17   5   4      487.51      452.82    125.51 o
  18   5   4      234.37      286.85    120.02 o
 -17   6   4     7980.81     7777.29    725.16 o
 -16   6   4      473.11      517.66    116.47 o
 -15   6   4      780.23      773.16    124.03 o
 -14   6   4     3178.22     3142.21    190.78 o
 -13   6   4    16411.98    15590.30    500.71 o
 -12   6   4     1384.67     1208.24    162.03 o
 -11   6   4     2578.05     2508.95    178.15 o
 -10   6   4     2237.61     2425.05    165.39 o
  -9   6   4     5960.38     5704.54    219.55 o
  -8   6   4       75.50       74.65     48.30 o
  -7   6   4     3139.39     3023.64    139.36 o
  -6   6   4     5087.22     5152.81    313.01 o
  -5   6   4    10132.19    10303.71    534.17 o
  -4   6   4      399.86      450.76     46.20 o
  -3   6   4    18080.95    18026.87    477.59 o
  -2   6   4     9612.77     9443.78    253.83 o
  -1   6   4    12083.98    12308.11    335.91 o
   0   6   4      355.43      363.77     42.84 o
   1   6   4    18371.57    19095.82    494.13 o
   2   6   4     3475.68     3366.34    115.94 o
   3   6   4     2770.81     2904.12    105.40 o
   4   6   4      195.13      281.99     39.96 o
   5   6   4     4169.53     4117.93    156.19 o
   6   6   4     3212.93     3137.34    161.88 o
   7   6   4     1410.65     1240.19    183.02 o
   8   6   4     1177.76     1087.28    119.67 o
   9   6   4    20539.29    20215.49    744.43 o
  10   6   4     4296.03     4203.51    337.14 o
  11   6   4     1298.29     1198.27    144.23 o
  12   6   4      543.23      571.33    119.86 o
  13   6   4     7704.24     7155.70    285.82 o
  14   6   4     1186.68     1245.47    134.49 o
  15   6   4      322.13      358.26     99.64 o
  16   6   4      639.77      637.24    126.45 o
  17   6   4     2184.68     2162.79    190.18 o
 -16   7   4     7404.15     7349.32    488.22 o
 -15   7   4      918.29      787.25    133.86 o
 -14   7   4     4236.70     4540.52    238.00 o
 -13   7   4       40.01       73.88    112.32 o
 -12   7   4    18034.68    17211.46   1256.46 o
 -11   7   4     1124.46     1245.42    178.21 o
 -10   7   4      991.92      961.41    109.06 o
  -9   7   4      486.01      471.78    108.88 o
  -8   7   4    10253.07     9789.91   1294.62 o
  -7   7   4      223.29      298.05     81.60 o
  -6   7   4       69.54      101.57     51.96 o
  -5   7   4     6688.73     6372.92    404.57 o
  -4   7   4    39101.31    41078.99   1320.50 o
  -3   7   4      725.21      690.64     61.68 o
  -2   7   4       14.30       34.21     36.17 o
  -1   7   4      255.04      275.19     47.64 o
   0   7   4    39149.09    37800.98    997.67 o
   1   7   4     1990.08     1974.14     93.26 o
   2   7   4     3144.53     3293.10    164.89 o
   3   7   4     1186.12     1276.96    142.20 o
   4   7   4    13039.53    13237.44    401.41 o
   5   7   4      432.39      264.51     60.74 o
   6   7   4     3225.41     3075.35    467.18 o
   7   7   4     1916.90     1649.95    149.68 o
   8   7   4    21717.35    20499.28    763.06 o
   9   7   4      604.68      581.04    113.07 o
  10   7   4     6066.70     5669.20    356.41 o
  11   7   4      478.63      429.59    121.78 o
  12   7   4    11225.13    11091.64    489.72 o
  13   7   4      488.32      566.42    138.71 o
  14   7   4     5695.27     5633.40    266.56 o
  15   7   4      592.81      551.50    143.82 o
  16   7   4     1560.14     1490.74    168.48 o
 -15   8   4      153.73      262.76    118.93 o
 -14   8   4     4962.83     4797.21    317.82 o
 -13   8   4     5706.56     5771.59    276.57 o
 -12   8   4     3834.54     4058.68    302.76 o
 -11   8   4     2679.22     2530.48    172.20 o
 -10   8   4     7295.06     6895.87    655.02 o
  -9   8   4     3623.26     3675.32    649.24 o
  -8   8   4     1160.08     1180.21    151.89 o
  -7   8   4     1854.39     1927.49    251.41 o
  -6   8   4     9576.70     9719.72    332.80 o
  -5   8   4     4550.24     4022.57    327.51 o
  -4   8   4       56.02       96.39     58.01 o
  -3   8   4     4694.62     4866.69    201.99 o
  -2   8   4    15867.14    16292.67    512.48 o
  -1   8   4     4293.06     4244.87    154.24 o
   0   8   4      228.43      298.11     54.28 o
   1   8   4     9590.50     8814.22    357.60 o
   2   8   4    14307.45    14409.17    633.17 o
   3   8   4      935.85      729.52    184.51 o
   4   8   4      757.65      829.98     87.20 o
   5   8   4     5566.47     5443.08    214.16 o
   6   8   4     7594.41     7784.18    358.24 o
   7   8   4      684.85      603.13    115.47 o
   8   8   4     5403.42     4322.71    582.77 o
   9   8   4     7445.23     7254.60    363.60 o
  10   8   4     6646.63     6695.32    352.54 o
  11   8   4      281.85      258.45    119.86 o
  12   8   4     1012.95      823.59    162.04 o
  13   8   4     3927.91     3880.28    286.64 o
  14   8   4     1969.25     2084.66    187.29 o
  15   8   4      240.61      185.65    121.02 o
 -13   9   4      947.55     1012.11    200.90 o
 -12   9   4      132.94      251.24    141.60 o
 -11   9   4     8882.83     8285.25    456.19 o
 -10   9   4      756.33      838.82    162.27 o
  -9   9   4     2202.53     1796.74    356.41 o
  -8   9   4       55.34       71.83    153.16 o
  -7   9   4     8376.59     8417.83    611.67 o
  -6   9   4      322.45      254.24    189.76 o
  -5   9   4     7801.55     7340.97    552.39 o
  -4   9   4      392.09      382.68     86.67 o
  -3   9   4     7677.22     7970.74    295.47 o
  -2   9   4       25.47       40.31     63.59 o
  -1   9   4    11694.59    12716.41    414.47 o
   0   9   4      183.11      167.79     60.99 o
   1   9   4     5941.20     5686.71    258.29 o
   2   9   4      889.94      950.36    100.85 o
   3   9   4    10119.15    10287.57    350.51 o
   4   9   4       13.54      -41.29     66.49 o
   5   9   4     1240.84     1208.51    149.38 o
   6   9   4      883.76      794.69    136.78 o
   7   9   4    11491.67    11713.61    509.92 o
   8   9   4      115.00      190.37    110.63 o
   9   9   4      681.50      690.02    143.67 o
  10   9   4      108.88       11.02    117.12 o
  11   9   4     9276.17     8323.37    431.07 o
  12   9   4      312.76      225.42    146.06 o
  13   9   4      110.43      154.87    145.07 o
 -10  10   4     5062.18     4578.52   1094.26 o
  -9  10   4     4904.03     4498.89    444.06 o
  -8  10   4      181.31      111.28    125.24 o
  -7  10   4     2188.68     2258.58    228.10 o
  -6  10   4     9049.92     9010.79    453.69 o
  -5  10   4     1634.98     1384.50    179.43 o
  -4  10   4      416.58      610.41    105.67 o
  -3  10   4     3123.75     3430.09    193.12 o
  -2  10   4     6321.09     6354.38    266.80 o
  -1  10   4     2774.94     3182.00    220.57 o
   0  10   4      892.82      935.35    139.34 o
   1  10   4      930.75     1109.39    150.55 o
   2  10   4     6601.10     6447.98    263.46 o
   3  10   4     2514.19     2540.39    163.53 o
   4  10   4     1501.24     1503.91    175.93 o
   5  10   4     3635.52     3845.43    264.37 o
   6  10   4     8058.80     7485.82    385.40 o
   7  10   4       25.10       94.74    115.19 o
   8  10   4      355.29      356.42    137.51 o
   9  10   4     3120.84     2835.13    254.47 o
  10  10   4     2542.48     2595.66    256.18 o
  -6  11   4     1008.83     1344.54    196.81 o
  -5  11   4       31.20       23.44    164.72 o
  -4  11   4     6551.98     6803.99    518.23 o
  -3  11   4       20.38      -63.64    106.41 o
  -2  11   4       32.65     -125.08    107.39 o
  -1  11   4       51.95      -43.34    106.15 o
   0  11   4     7458.70     7431.03    370.99 o
   1  11   4        6.90      -63.91    109.35 o
   2  11   4      404.00      437.32    200.36 o
   3  11   4      161.46      252.37    196.50 o
   4  11   4    14351.29    13704.21    597.59 o
   5  11   4      114.77      -51.69    121.87 o
   6  11   4     1395.25     1387.16    253.34 o
 -19   0   5     6054.83     5848.90    466.22 o
 -17   0   5    20025.02    18163.19    976.74 o
 -15   0   5     3727.52     3652.70    213.83 o
 -13   0   5    13724.36    14955.82    712.85 o
 -11   0   5     7434.31     7590.73    432.35 o
  -9   0   5    15719.96    15482.10    544.04 o
  -7   0   5    44706.55    46817.60   1231.05 o
  -5   0   5    20340.77    20329.87    548.96 o
  -3   0   5    32109.85    31361.94    821.88 o
  -1   0   5      589.35      502.82     65.50 o
   1   0   5    85391.53    81209.43   2494.84 o
   3   0   5     1729.25     1755.06    111.74 o
   5   0   5    49367.13    47155.83   1226.68 o
   7   0   5      631.99      634.14     49.57 o
   9   0   5    24109.74    24348.53   1262.83 o
  11   0   5     1788.16     1799.30    302.89 o
  13   0   5    18345.87    18575.91    672.26 o
  15   0   5     3638.76     4184.22    236.42 o
  17   0   5    14577.63    16178.88    930.51 o
  19   0   5      985.63     1232.97    290.90 o
 -20   1   5     6557.00     6522.56    378.64 o
 -19   1   5     5837.08     4940.65    509.56 o
 -18   1   5     1448.28     1332.35    181.12 o
 -17   1   5     2510.47     2415.05    163.74 o
 -16   1   5    13671.55    13339.90    438.07 o
 -15   1   5     8376.40     7901.56    477.48 o
 -14   1   5       41.88       96.64     44.41 o
 -13   1   5      974.38     1052.50     70.36 o
 -12   1   5    10213.60     9939.98    247.14 o
 -11   1   5     4243.45     4307.73    115.54 o
 -10   1   5     1066.78     1138.18     50.81 o
  -9   1   5    16395.65    16822.30    309.91 o
  -8   1   5    40496.40    41132.80    770.75 o
  -7   1   5     8684.91     8397.40    206.20 o
  -6   1   5     5104.79     5383.53    149.97 o
  -5   1   5    36886.11    37584.63    760.13 o
  -4   1   5    70530.04    72345.88   1617.54 o
  -3   1   5     6018.68     5747.71    146.39 o
  -2   1   5     7975.01     8114.90    209.78 o
  -1   1   5     4956.38     4600.28    142.21 o
   0   1   5     6953.31     6409.74    227.48 o
   1   1   5      101.71      149.07     18.31 o
   2   1   5     2542.48     2417.60     80.65 o
   3   1   5    33938.85    33212.16    750.83 o
   4   1   5    23256.97    22283.38    512.11 o
   5   1   5       40.67       54.68     14.04 o
   6   1   5    35025.64    35302.95    724.57 o
   7   1   5    28892.09    29099.34    547.74 o
   8   1   5     5542.20     5535.24    124.24 o
   9   1   5     1170.70     1277.05     49.05 o
  10   1   5    14378.40    14263.43    288.37 o
  11   1   5     3506.48     3640.14    112.39 o
  12   1   5     1018.76     1067.73     62.94 o
  13   1   5     1868.08     1899.40     99.36 o
  14   1   5     6984.63     6800.31    413.29 o
  15   1   5     7809.02     8224.90    365.40 o
  16   1   5     2809.38     2398.91    342.29 o
  17   1   5     1164.01     1181.31    277.42 o
  18   1   5     5885.04     6113.32    361.52 o
  19   1   5     3181.77     3271.15    287.43 o
  20   1   5      154.11      101.93    161.32 o
 -20   2   5      852.12      866.52    179.39 o
 -19   2   5       35.02      197.86    134.53 o
 -18   2   5    14378.24    13613.91    471.46 o
 -17   2   5       20.85       69.33     81.48 o
 -16   2   5     1358.66     1484.48    134.66 o
 -15   2   5     1069.36      901.13     89.32 o
 -14   2   5    22170.02    22222.28    637.36 o
 -13   2   5      144.82      167.06     55.32 o
 -12   2   5      614.51      666.62     49.96 o
 -11   2   5       20.67        5.09     28.77 o
 -10   2   5    34227.61    35300.75    673.80 o
  -9   2   5     7339.95     7498.38    169.67 o
  -8   2   5     2106.66     1987.94     89.95 o
  -7   2   5     2732.79     2727.24    114.29 o
  -6   2   5    48633.96    48469.92   1288.93 o
  -5   2   5      534.54      560.29     43.12 o
  -4   2   5     3956.49     3997.84    111.75 o
  -3   2   5     1769.16     1930.15    103.38 o
  -2   2   5    56747.42    54708.31   1891.15 o
  -1   2   5      131.24      161.50     25.15 o
   0   2   5    10469.07    10361.64    292.22 o
   1   2   5      348.35      438.38     60.65 o
   2   2   5    71465.51    69759.74   1554.03 o
   3   2   5     6453.45     6637.28    166.50 o
   4   2   5    30694.41    29051.47    661.86 o
   5   2   5      881.63      809.70     41.48 o
   6   2   5    28954.57    27517.70    569.72 o
   7   2   5     3597.05     3587.27     94.26 o
   8   2   5    29649.90    29695.67    699.85 o
   9   2   5      248.80      243.48     34.52 o
  10   2   5     7665.59     7854.70    195.97 o
  11   2   5       50.04       44.28     33.97 o
  12   2   5    26603.69    27732.30    670.38 o
  13   2   5       84.03      125.25     52.36 o
  14   2   5     4402.14     4358.35    202.74 o
  15   2   5      331.98      340.75     98.14 o
  16   2   5    18779.69    19207.08    651.54 o
  17   2   5      374.26      436.29    109.25 o
  18   2   5      819.48      918.03    129.82 o
  19   2   5      739.34      969.70    275.49 o
  20   2   5     7415.62     7729.84    729.19 o
 -19   3   5     6211.53     5695.66    285.42 o
 -18   3   5       17.67      179.74     97.06 o
 -17   3   5     2451.53     2413.40    177.96 o
 -16   3   5     4375.61     4463.13    189.23 o
 -15   3   5     9251.59     9048.57    284.23 o
 -14   3   5      847.99      849.55     87.76 o
 -13   3   5     9380.65     9289.03    286.69 o
 -12   3   5     2860.05     2976.10    159.61 o
 -11   3   5    13905.62    13716.85    388.18 o
 -10   3   5     2087.77     2099.59     92.06 o
  -9   3   5    14841.24    14970.70    444.35 o
  -8   3   5     2893.03     2942.76    102.30 o
  -7   3   5     9728.34     9888.87    755.19 o
  -6   3   5      169.85      125.46     27.97 o
  -5   3   5    37437.22    36855.09   1161.68 o
  -4   3   5    10374.26    10022.22    264.58 o
  -3   3   5     9937.27    10310.66    299.86 o
  -2   3   5       55.23       57.76     20.06 o
  -1   3   5    41565.72    40450.26    946.55 o
   0   3   5     4314.61     4043.65    115.63 o
   1   3   5     3521.69     3422.43    100.99 o
   2   3   5     9921.83    10187.23    358.80 o
   3   3   5    30554.70    30831.01    823.04 o
   4   3   5     2782.60     2608.53     80.20 o
   5   3   5      588.31      624.31     41.15 o
   6   3   5     1163.21     1098.18     68.15 o
   7   3   5    29316.90    28889.48    600.20 o
   8   3   5     7863.69     7783.03    342.86 o
   9   3   5     1246.09     1334.58    102.05 o
  10   3   5     3604.26     3340.81    128.66 o
  11   3   5    18708.74    18786.69    475.07 o
  12   3   5      478.24      536.58     68.97 o
  13   3   5      892.98      877.90     89.82 o
  14   3   5     6650.76     6904.04    231.19 o
  15   3   5     9550.88     9595.55    352.74 o
  16   3   5       28.48       34.60     81.10 o
  17   3   5     2574.48     2498.95    185.82 o
  18   3   5     1328.07     1413.02    157.92 o
  19   3   5     4378.74     4484.65    261.79 o
 -19   4   5     1591.20     1618.64    218.64 o
 -18   4   5      564.20      718.74    161.42 o
 -17   4   5     5489.20     5650.00    263.34 o
 -16   4   5     1488.80     1244.89    134.17 o
 -15   4   5     5539.09     5120.18    235.55 o
 -14   4   5     1686.72     1529.59    126.22 o
 -13   4   5    10559.16    10391.52    479.94 o
 -12   4   5      117.53      139.42     64.91 o
 -11   4   5    12614.55    11876.27    528.84 o
 -10   4   5     3780.99     3881.19    135.62 o
  -9   4   5     5767.78     5991.35    178.87 o
  -8   4   5      843.95      880.42     58.71 o
  -7   4   5    20611.13    21061.22    730.91 o
  -6   4   5     3346.95     3292.74    106.31 o
  -5   4   5     6303.89     5739.02    304.39 o
  -4   4   5     4498.57     4408.68    221.62 o
  -3   4   5    36517.43    36294.04   1058.61 o
  -2   4   5     4757.12     4286.63    126.62 o
  -1   4   5     3987.27     3799.04    115.07 o
   0   4   5     1024.90     1153.25     54.72 o
   1   4   5    28649.81    28579.12    673.56 o
   2   4   5     2808.22     2549.39    105.04 o
   3   4   5       22.19       71.42     25.03 o
   4   4   5       42.09       63.27     29.90 o
   5   4   5    26935.59    27143.45    733.43 o
   6   4   5     1290.89     1272.74    104.60 o
   7   4   5      116.13      130.38     32.26 o
   8   4   5     9170.47     9251.71    296.51 o
   9   4   5    27757.25    27317.38    763.80 o
  10   4   5      513.16      626.71     78.85 o
  11   4   5     1920.66     1817.47    105.53 o
  12   4   5     1827.25     1686.98    148.68 o
  13   4   5    16831.46    17054.02    561.70 o
  14   4   5      953.63     1005.85    100.77 o
  15   4   5     2993.69     2780.92    151.94 o
  16   4   5      699.87      584.99    111.00 o
  17   4   5     6236.58     5912.61    285.14 o
  18   4   5      146.39       99.49    105.31 o
  19   4   5     1492.79     1688.89    186.48 o
 -18   5   5      234.83      309.40    242.74 o
 -17   5   5       16.29      -42.17    100.09 o
 -16   5   5     7214.60     7290.28    303.97 o
 -15   5   5     3026.49     2920.37    182.92 o
 -14   5   5        6.52      117.17     89.83 o
 -13   5   5     1766.40     1820.50    144.41 o
 -12   5   5    29801.81    30131.22    855.49 o
 -11   5   5     1145.42     1256.90    108.31 o
 -10   5   5        3.64      109.07     59.47 o
  -9   5   5     1704.18     1762.80     89.67 o
  -8   5   5    12342.63    12294.40    420.34 o
  -7   5   5      278.68      405.12     57.24 o
  -6   5   5     1000.17     1106.49     61.72 o
  -5   5   5     3293.97     3177.76    176.28 o
  -4   5   5    25475.82    25948.52    791.66 o
  -3   5   5    10786.01    10773.68    432.95 o
  -2   5   5     8898.26     8927.65    276.96 o
  -1   5   5     5058.33     5112.37    162.67 o
   0   5   5    52879.65    53332.29   1238.63 o
   1   5   5        6.89       19.21     25.01 o
   2   5   5    11334.55    11396.55    291.72 o
   3   5   5     6192.40     6264.91    175.50 o
   4   5   5     8815.42     8699.50    229.39 o
   5   5   5      632.55      706.44     56.54 o
   6   5   5    10238.58    10294.98    310.40 o
   7   5   5     6034.59     5898.87    426.87 o
   8   5   5     9310.26     8882.91    364.17 o
   9   5   5      390.61      435.95     89.41 o
  10   5   5    24420.70    24442.80    873.09 o
  11   5   5     3393.34     3555.96    338.10 o
  12   5   5     6930.75     7054.97    400.42 o
  13   5   5      941.13      950.39     97.35 o
  14   5   5    12311.82    12057.78    359.96 o
  15   5   5     1586.29     1519.87    129.69 o
  16   5   5      206.69      202.60     90.56 o
  17   5   5      350.91      321.25    118.27 o
  18   5   5     5144.17     4633.94    272.81 o
 -17   6   5     1228.09     1543.97    170.53 o
 -16   6   5      210.42       76.83    130.72 o
 -15   6   5      959.99      895.47    130.76 o
 -14   6   5    17501.38    17278.94    870.48 o
 -13   6   5     1349.20     1678.12    231.55 o
 -12   6   5      124.71       21.95     75.60 o
 -11   6   5     5249.39     5255.03    288.46 o
 -10   6   5    21441.91    21995.20    912.22 o
  -9   6   5      725.76      696.06     87.02 o
  -8   6   5      394.15      409.28     72.86 o
  -7   6   5     2485.16     2416.67    197.72 o
  -6   6   5     9538.55     9835.51    383.55 o
  -5   6   5     1945.91     1722.66    242.09 o
  -4   6   5     3690.34     3456.01    201.04 o
  -3   6   5     7145.62     6898.65    235.52 o
  -2   6   5    28928.19    29301.42    867.30 o
  -1   6   5     1558.83     1576.25     77.64 o
   0   6   5    11028.63    10868.40    287.94 o
   1   6   5     5472.88     5596.04    182.97 o
   2   6   5    22099.63    22346.08    546.68 o
   3   6   5       66.32      120.08     49.22 o
   4   6   5     5196.21     5568.33    166.44 o
   5   6   5     2007.22     2037.14    105.83 o
   6   6   5     1232.49     1333.57     94.55 o
   7   6   5      225.98      249.12     76.24 o
   8   6   5    10152.59     9983.04    660.79 o
   9   6   5     5112.81     5260.48    378.56 o
  10   6   5     4976.93     4907.95    666.57 o
  11   6   5      108.25       56.21     97.29 o
  12   6   5    10638.37    10811.88    779.28 o
  13   6   5     3660.24     3802.24    202.61 o
  14   6   5     1488.66     1405.10    139.65 o
  15   6   5      224.50      209.55     96.35 o
  16   6   5     4308.55     4305.86    242.34 o
  17   6   5      597.61      339.57    148.79 o
 -16   7   5      342.01      347.04    123.65 o
 -15   7   5     5856.39     5844.37    284.24 o
 -14   7   5      205.37      203.76    106.33 o
 -13   7   5     8135.76     8222.45    471.32 o
 -12   7   5      482.27      412.63    102.58 o
 -11   7   5    10282.52    10423.10    698.68 o
 -10   7   5      758.01      807.07    101.09 o
  -9   7   5    10340.20     9909.05   1491.12 o
  -8   7   5      330.10      290.49     95.86 o
  -7   7   5     4106.35     4210.04    416.71 o
  -6   7   5      245.02      282.62     61.06 o
  -5   7   5    18316.88    18522.60    729.01 o
  -4   7   5     1691.22     1750.54    191.33 o
  -3   7   5     6406.08     6200.97    192.38 o
  -2   7   5      279.74      348.81     57.84 o
  -1   7   5    32899.88    32347.59   1488.50 o
   0   7   5      144.67      173.66     43.52 o
   1   7   5     1903.82     1974.09     95.59 o
   2   7   5      638.71      654.69     61.68 o
   3   7   5    22282.82    22565.25    656.18 o
   4   7   5       44.40       24.37     45.62 o
   5   7   5      192.14      159.23     55.21 o
   6   7   5      645.99      580.12    102.57 o
   7   7   5    19415.15    19435.22   1583.60 o
   8   7   5      392.28      344.15     96.20 o
   9   7   5      763.04      700.40    123.01 o
  10   7   5      143.96      178.92     98.44 o
  11   7   5    19426.38    20749.98   1554.70 o
  12   7   5      516.96      499.99    128.04 o
  13   7   5     1754.47     1465.37    184.49 o
  14   7   5       29.53       82.51     91.60 o
  15   7   5     6582.58     6100.96    287.58 o
  16   7   5      276.23      442.47    124.00 o
 -14   8   5     3876.87     3378.20    293.17 o
 -13   8   5     4511.17     4123.41    308.24 o
 -12   8   5      117.98      137.45     95.79 o
 -11   8   5     4235.95     4338.82    345.63 o
 -10   8   5     4295.20     4151.29    213.22 o
  -9   8   5     5027.94     5032.30    403.61 o
  -8   8   5      432.54      438.06    117.15 o
  -7   8   5     4306.90     4229.03    649.24 o
  -6   8   5     4801.71     4933.94    331.00 o
  -5   8   5     1206.68     1099.55    103.52 o
  -4   8   5       47.29      114.35     62.05 o
  -3   8   5    12495.98    13118.28    418.47 o
  -2   8   5     7164.19     7407.85    265.56 o
  -1   8   5     1847.82     1733.13     98.14 o
   0   8   5     4300.31     4499.46    180.47 o
   1   8   5    14399.25    14345.98    385.94 o
   2   8   5     3390.25     3637.75    234.42 o
   3   8   5     1307.11     1328.13    130.04 o
   4   8   5     1423.97     1495.81    107.72 o
   5   8   5     5762.53     5554.88    447.92 o
   6   8   5     1515.20     1551.29    267.79 o
   7   8   5      369.85      304.49    150.27 o
   8   8   5     1125.85     1077.94    146.32 o
   9   8   5     8570.41     7518.27    372.99 o
  10   8   5     2741.70     2531.78    321.73 o
  11   8   5      547.85      726.59    143.53 o
  12   8   5     3344.28     3058.25    251.33 o
  13   8   5     6292.09     6000.09    352.12 o
  14   8   5      259.19      396.56    120.12 o
 -12   9   5     9767.01     9316.04   1101.00 o
 -11   9   5      628.36      573.59    162.04 o
 -10   9   5       20.89       85.60    120.87 o
  -9   9   5      302.15      200.72    121.78 o
  -8   9   5    12662.23    12454.04    648.27 o
  -7   9   5       37.52       92.39    106.93 o
  -6   9   5     1433.45     1516.68    173.01 o
  -5   9   5      189.02      109.46     73.85 o
  -4   9   5    11519.86    11797.14    789.40 o
  -3   9   5      716.25      766.25    101.05 o
  -2   9   5     4132.21     4183.80    275.77 o
  -1   9   5       17.21       48.23     76.76 o
   0   9   5    13348.28    13551.03    466.60 o
   1   9   5     1563.86     1405.06    125.93 o
   2   9   5     4221.30     4240.05    206.20 o
   3   9   5        1.21        9.96     62.05 o
   4   9   5     8604.82     8762.71    398.89 o
   5   9   5       43.25       92.78    155.08 o
   6   9   5     6873.61     6624.62    338.47 o
   7   9   5      375.64      389.53    112.85 o
   8   9   5     2421.33     2251.95    249.48 o
   9   9   5      568.79      813.62    204.21 o
  10   9   5     7714.92     7860.36    410.03 o
  11   9   5       55.21      -28.25    124.77 o
  12   9   5     2853.53     2917.80    263.90 o
 -10  10   5     4230.60     3897.89    405.53 o
  -9  10   5     1104.51     1031.97    190.66 o
  -8  10   5       24.60       24.29    123.23 o
  -7  10   5     7092.07     6713.47   1175.17 o
  -6  10   5     5695.26     5804.53    517.27 o
  -5  10   5     2342.26     2435.25    439.25 o
  -4  10   5     1551.63     1779.51    202.38 o
  -3  10   5     3493.79     3553.25    265.46 o
  -2  10   5     4080.69     4102.80    209.87 o
  -1  10   5      752.60      886.18    143.71 o
   0  10   5      580.81      613.78    127.23 o
   1  10   5     4754.68     4707.07    272.01 o
   2  10   5     5257.75     5255.38    237.97 o
   3  10   5       18.13       99.48     99.46 o
   4  10   5     1015.68     1116.50    163.05 o
   5  10   5    10983.95    10328.31    473.31 o
   6  10   5     1988.68     1869.01    200.76 o
   7  10   5      101.88      187.55    119.67 o
   8  10   5     4295.29     4237.02    386.27 o
   9  10   5     3977.78     3813.11    293.37 o
  10  10   5      494.88      454.70    156.07 o
  -6  11   5        3.15      101.78    138.14 o
  -5  11   5     8165.17     8344.11    462.36 o
  -4  11   5       94.87      -55.56    115.99 o
  -3  11   5     1017.97     1100.45    168.85 o
  -2  11   5        4.25      -64.80    109.65 o
  -1  11   5     7267.26     6921.43    364.25 o
   0  11   5      116.19       86.69    192.65 o
   1  11   5      175.77      110.93    116.77 o
   2  11   5      182.64      373.74    186.87 o
   3  11   5    11960.16    13111.87    812.99 o
   4  11   5      148.26       45.57    124.19 o
   5  11   5       82.71       21.76    126.71 o
   6  11   5       12.67      102.14    134.92 o
 -20   0   6      149.37       67.43    194.58 o
 -18   0   6    20589.71    20673.44   1098.11 o
 -16   0   6     1395.35     1553.80    157.74 o
 -14   0   6    14238.28    14855.92    611.67 o
 -12   0   6      162.78      214.22     58.12 o
 -10   0   6    16548.14    15816.01    565.44 o
  -8   0   6    21227.02    21860.53    602.05 o
  -6   0   6    53441.62    55882.86   1460.21 o
  -4   0   6    56426.40    53575.40   1938.72 o
  -2   0   6    13678.16    13106.09    633.82 o
   0   0   6    32532.49    32606.59   1028.69 o
   2   0   6    42219.07    42842.20   1330.81 o
   4   0   6    73895.41    73617.79   2275.43 o
   6   0   6     9847.65    10005.02    285.85 o
   8   0   6    54211.48    54025.46   1413.90 o
  10   0   6       22.99       60.36     30.25 o
  12   0   6    11910.76    12522.35    676.21 o
  14   0   6       60.72       13.60     63.88 o
  16   0   6    20063.23    20906.55   1111.60 o
  18   0   6      190.96      489.34    217.70 o
  20   0   6     9227.35     8881.24    672.35 o
 -20   1   6     3591.43     3483.91    279.82 o
 -19   1   6     4343.32     4128.31    287.19 o
 -18   1   6      169.89      241.81    123.76 o
 -17   1   6     9774.43     8971.70    336.88 o
 -16   1   6    12981.36    13309.94    438.29 o
 -15   1   6      886.42      878.55     85.90 o
 -14   1   6      421.31      518.41     60.12 o
 -13   1   6    20008.12    19423.93    399.25 o
 -12   1   6     8581.07     8469.05    197.25 o
 -11   1   6     1163.13     1352.94     75.61 o
 -10   1   6     5794.26     5821.92    132.57 o
  -9   1   6    20847.10    20651.87    407.57 o
  -8   1   6    13159.97    11935.96    464.78 o
  -7   1   6     1617.11     1511.76     60.74 o
  -6   1   6    17694.71    17642.83    393.61 o
  -5   1   6    52285.68    52658.45   1059.12 o
  -4   1   6    50369.54    50741.38   1016.62 o
  -3   1   6     2773.90     3025.48     89.32 o
  -2   1   6    18244.25    17634.22    487.01 o
  -1   1   6    37290.79    36534.48    973.37 o
   0   1   6     6826.40     6079.47    249.48 o
   1   1   6     2333.76     2324.56     78.43 o
   2   1   6    33243.63    32893.09    848.48 o
   3   1   6    43625.26    44033.12    993.37 o
   4   1   6     1709.32     1655.41     52.95 o
   5   1   6     5046.90     4858.65    115.62 o
   6   1   6    27631.77    27096.27    726.59 o
   7   1   6    53293.69    55231.96   1021.19 o
   8   1   6     9620.28     9866.95    205.40 o
   9   1   6    10696.86    10747.32    224.28 o
  10   1   6     7283.09     7596.79    207.35 o
  11   1   6     4995.72     4883.76    186.68 o
  12   1   6       70.57      112.07     38.51 o
  13   1   6     6536.05     6707.74    213.58 o
  14   1   6     7252.26     7435.94    276.87 o
  15   1   6     5028.24     5195.70    376.41 o
  16   1   6      926.18      901.99    112.15 o
  17   1   6     6782.38     7400.97    387.47 o
  18   1   6     6205.84     6412.79    380.44 o
  19   1   6     1643.30     1913.18    234.31 o
  20   1   6       18.03      -83.80    149.85 o
 -20   2   6      100.31      199.63    151.04 o
 -19   2   6     7964.66     7492.28    391.60 o
 -18   2   6      747.50      909.38    132.53 o
 -17   2   6     4503.40     4296.33    220.97 o
 -16   2   6      859.99      823.78    111.27 o
 -15   2   6    15843.69    15551.38    426.44 o
 -14   2   6      226.65      291.23     63.22 o
 -13   2   6     3607.63     3663.81    148.67 o
 -12   2   6      539.90      566.58     50.24 o
 -11   2   6    17543.72    18280.01    387.99 o
 -10   2   6     1960.52     2055.17     84.01 o
  -9   2   6     2102.84     1955.59     88.99 o
  -8   2   6      346.35      426.80     44.63 o
  -7   2   6    44519.49    42886.18   1965.05 o
  -6   2   6     1333.26     1148.78     60.05 o
  -5   2   6      239.68      319.87     32.24 o
  -4   2   6     4713.78     4275.02    208.83 o
  -3   2   6    65512.62    66216.14   1484.14 o
  -2   2   6       10.72       31.40     15.15 o
  -1   2   6     4346.66     4383.06    144.51 o
   0   2   6     8559.24     8666.89    253.51 o
   1   2   6    60458.19    60256.04   1583.82 o
   2   2   6     9884.04    10016.81    241.69 o
   3   2   6     2508.48     2354.79    118.46 o
   4   2   6       37.98      110.73     23.72 o
   5   2   6    46982.24    46235.16   1171.50 o
   6   2   6        3.98        1.16     23.04 o
   7   2   6     6180.30     5951.04    128.96 o
   8   2   6     2480.21     2460.62     77.66 o
   9   2   6    22380.08    22259.37    480.11 o
  10   2   6      356.53      386.50     42.37 o
  11   2   6     9010.38     8809.37    237.29 o
  12   2   6     1347.28     1408.62    101.50 o
  13   2   6     8847.26     8774.05    262.14 o
  14   2   6      435.12      480.32     86.54 o
  15   2   6     8994.75     8964.40    332.39 o
  16   2   6      199.08      151.51     86.54 o
  17   2   6     4937.86     4886.33    247.52 o
  18   2   6       72.44      -25.86     88.20 o
  19   2   6     5256.25     5539.16    575.07 o
 -19   3   6      818.89      984.94    142.27 o
 -18   3   6       78.22      177.79    102.04 o
 -17   3   6     1688.43     1605.73    152.68 o
 -16   3   6    11573.26    11443.20    345.86 o
 -15   3   6     7670.28     7207.09    271.40 o
 -14   3   6     2711.05     2714.88    137.54 o
 -13   3   6     5740.64     5812.54    228.57 o
 -12   3   6    18505.33    18121.63    572.86 o
 -11   3   6     2408.54     2352.56    104.87 o
 -10   3   6     1200.12     1320.31     76.63 o
  -9   3   6    16086.62    16457.05    456.87 o
  -8   3   6    31701.96    32297.55    886.58 o
  -7   3   6       58.03       37.06     28.75 o
  -6   3   6    14448.15    14311.38    407.29 o
  -5   3   6    20941.02    21947.13    515.72 o
  -4   3   6    13351.19    13303.38    322.52 o
  -3   3   6     4479.66     4721.99    156.27 o
  -2   3   6    62350.37    65120.07   1716.10 o
  -1   3   6    34968.83    36462.13    852.52 o
   0   3   6    13634.90    13078.97    323.02 o
   1   3   6     1684.55     1829.28     68.04 o
   2   3   6    23501.51    22545.46    674.04 o
   3   3   6    19032.50    19164.22    525.40 o
   4   3   6    10916.28    10244.78    251.93 o
   5   3   6     5822.34     5282.09    144.72 o
   6   3   6    32461.71    32078.31    737.96 o
   7   3   6     7878.46     7685.02    218.33 o
   8   3   6      831.95      862.33     41.97 o
   9   3   6       63.61       60.23     35.40 o
  10   3   6    25012.14    24378.72   1259.93 o
  11   3   6     3949.88     4155.13    154.19 o
  12   3   6       34.52       24.43     52.93 o
  13   3   6     4416.04     4245.85    167.05 o
  14   3   6     8040.85     7595.89    249.59 o
  15   3   6      750.25      742.20    111.51 o
  16   3   6        6.21      101.93     85.94 o
  17   3   6     3469.75     3523.47    263.79 o
  18   3   6     7133.49     7048.99    321.70 o
  19   3   6     1210.05     1219.71    161.87 o
 -19   4   6      340.27      382.71    157.74 o
 -18   4   6     7064.61     7436.81    397.53 o
 -17   4   6      568.01      517.48    117.63 o
 -16   4   6       19.15       60.74     85.60 o
 -15   4   6     4829.31     4808.38    228.31 o
 -14   4   6    23120.45    22080.51   1050.01 o
 -13   4   6       33.77      -23.64     62.49 o
 -12   4   6     3674.77     3544.76    192.54 o
 -11   4   6    10395.86    10520.10    563.21 o
 -10   4   6    27392.44    28781.10    689.60 o
  -9   4   6     5431.97     5495.08    246.58 o
  -8   4   6     9321.75     9533.89    324.78 o
  -7   4   6     4956.19     5125.64    155.65 o
  -6   4   6    11268.19    11255.13    332.77 o
  -5   4   6       13.35        9.11     22.21 o
  -4   4   6    12772.23    13175.49    473.27 o
  -3   4   6    12573.83    12218.39    367.05 o
  -2   4   6    36422.34    37060.41    870.36 o
  -1   4   6     3735.75     3695.83    116.35 o
   0   4   6    43052.88    43137.95   1005.06 o
   1   4   6    13680.30    13760.93    436.29 o
   2   4   6    18220.57    17373.51    884.48 o
   3   4   6        7.34       36.19     22.98 o
   4   4   6    35901.61    36307.03    972.01 o
   5   4   6     7160.43     6699.71    356.62 o
   6   4   6     1223.76     1137.73     69.22 o
   7   4   6     2264.16     2348.00     85.77 o
   8   4   6    21718.13    22185.16    657.08 o
   9   4   6     2646.39     2417.52    127.72 o
  10   4   6     2446.15     2130.14    126.05 o
  11   4   6     3771.98     3901.95    179.88 o
  12   4   6    22675.32    21868.33    556.64 o
  13   4   6     1831.04     1883.13    120.19 o
  14   4   6        3.99      -43.25     62.75 o
  15   4   6      109.34      107.48     74.36 o
  16   4   6    10454.03    10374.08    391.86 o
  17   4   6      375.03      324.55    110.49 o
  18   4   6      745.70      790.20    153.10 o
  19   4   6     1279.48     1281.21    189.79 o
 -18   5   6        1.88     -155.10    108.90 o
 -17   5   6     3883.29     3954.25    233.64 o
 -16   5   6      701.80      784.42    125.25 o
 -15   5   6     2817.89     2705.30    180.61 o
 -14   5   6      605.82      600.10    104.35 o
 -13   5   6    21754.99    22049.47    661.73 o
 -12   5   6     2962.26     2972.94    164.94 o
 -11   5   6     7781.72     7267.48    266.41 o
 -10   5   6      444.56      489.69     86.81 o
  -9   5   6    26517.37    27891.99    916.77 o
  -8   5   6      758.70      770.95     63.75 o
  -7   5   6     1055.07     1246.93     95.24 o
  -6   5   6      592.15      521.50     56.34 o
  -5   5   6    14053.63    14476.78    720.20 o
  -4   5   6     2632.14     2475.34    120.34 o
  -3   5   6     3521.97     3398.49    116.59 o
  -2   5   6     1967.37     2136.29     89.26 o
  -1   5   6    63616.48    63777.68   2412.52 o
   0   5   6     1360.29     1270.99     66.20 o
   1   5   6     2357.69     2292.57    195.76 o
   2   5   6     1817.23     1900.88    133.75 o
   3   5   6    40862.57    40658.52    953.90 o
   4   5   6       45.53       40.54     34.28 o
   5   5   6     3348.43     3150.63    125.27 o
   6   5   6     3313.80     3354.49    132.37 o
   7   5   6     7456.59     7255.99    309.09 o
   8   5   6     2386.32     2199.56    152.12 o
   9   5   6     8765.54     8799.05    367.81 o
  10   5   6     2524.45     2401.85    171.63 o
  11   5   6    16004.98    16548.95    818.77 o
  12   5   6       27.39       26.72     66.57 o
  13   5   6     7664.40     8000.80    266.12 o
  14   5   6     1693.02     1826.34    133.69 o
  15   5   6     5132.68     5528.92    402.64 o
  16   5   6      328.37      338.92    109.84 o
  17   5   6     3067.79     2699.95    212.65 o
  18   5   6      704.56      881.64    153.36 o
 -17   6   6      864.78      869.31    147.49 o
 -16   6   6       80.61      117.97    109.68 o
 -15   6   6     5501.34     5489.78    374.81 o
 -14   6   6     4161.39     4307.18    224.17 o
 -13   6   6     1926.36     1949.81    152.66 o
 -12   6   6     1664.07     1595.68    132.61 o
 -11   6   6    16199.81    15243.91    692.79 o
 -10   6   6     7319.73     8330.26    566.40 o
  -9   6   6     1926.27     2095.17    129.53 o
  -8   6   6      906.31     1095.77     78.33 o
  -7   6   6     5564.90     5873.26    342.67 o
  -6   6   6     7015.38     5904.77    381.45 o
  -5   6   6       15.69       32.72     35.27 o
  -4   6   6     2423.95     2549.50    131.45 o
  -3   6   6    13966.08    13481.93    461.32 o
  -2   6   6     4912.31     4964.63    327.84 o
  -1   6   6      743.40      837.60     62.08 o
   0   6   6     7849.71     7672.22    219.20 o
   1   6   6    45766.88    46236.86   1088.88 o
   2   6   6     1579.62     1629.50     80.78 o
   3   6   6      192.15      244.97     41.04 o
   4   6   6     5337.71     5329.15    163.11 o
   5   6   6     5458.85     5469.13    196.35 o
   6   6   6     2492.39     2467.43    156.56 o
   7   6   6     1910.94     1758.83    143.33 o
   8   6   6     5860.64     6265.37    451.77 o
   9   6   6     9249.46     8609.45    378.02 o
  10   6   6      430.52      497.58    106.02 o
  11   6   6     5396.56     5021.65    327.51 o
  12   6   6     4192.31     4313.65    265.86 o
  13   6   6    12926.32    13360.23    572.18 o
  14   6   6        6.16       32.16     85.06 o
  15   6   6     3457.75     3607.42    216.48 o
  16   6   6      972.59     1029.01    142.18 o
  17   6   6     1159.49     1283.15    263.93 o
 -16   7   6     5269.35     4777.26    381.45 o
 -15   7   6       30.56      -50.69    137.66 o
 -14   7   6     1467.14     1259.61    151.41 o
 -13   7   6      972.89      833.21    128.03 o
 -12   7   6    17647.04    17610.13    598.90 o
 -11   7   6      749.79      537.41    105.37 o
 -10   7   6     5473.54     5395.99    367.96 o
  -9   7   6      125.61      100.12     69.42 o
  -8   7   6     7608.16     7459.86   1431.40 o
  -7   7   6     1221.10     1233.50    140.89 o
  -6   7   6     4595.99     4238.34    329.43 o
  -5   7   6      154.81      245.42     94.27 o
  -4   7   6     6278.93     6105.06    227.69 o
  -3   7   6      460.76      540.51     60.26 o
  -2   7   6    14427.09    13662.66    519.99 o
  -1   7   6     1491.83     1624.38    106.50 o
   0   7   6    11339.27    10785.04    617.87 o
   1   7   6      168.02      237.55     48.98 o
   2   7   6    27271.48    26142.68   1039.70 o
   3   7   6      879.12      680.02    178.24 o
   4   7   6     1157.50     1195.55     91.49 o
   5   7   6       44.35       73.78     50.61 o
   6   7   6    14181.11    14760.52    571.83 o
   7   7   6     1184.99     1144.54    133.17 o
   8   7   6      917.82      731.57    149.31 o
   9   7   6     1401.35     1312.47    148.38 o
  10   7   6    14576.81    13920.20    942.07 o
  11   7   6      290.16      122.35     97.20 o
  12   7   6      243.85      414.61    117.12 o
  13   7   6       13.93       -5.91    113.66 o
  14   7   6    12990.20    12625.15    516.00 o
  15   7   6      305.41      365.57    119.23 o
  16   7   6      286.98      284.96    124.85 o
 -14   8   6     4520.87     4540.70    345.88 o
 -13   8   6     1383.73     1442.71    296.68 o
 -12   8   6     1227.31     1172.36    194.12 o
 -11   8   6     5324.30     5480.60    437.32 o
 -10   8   6    10094.42     9477.69   1120.27 o
  -9   8   6       47.14       24.67    104.87 o
  -8   8   6     1127.86      850.91    139.82 o
  -7   8   6     5380.12     5300.62    226.14 o
  -6   8   6     4920.90     4032.20    331.36 o
  -5   8   6      447.01      543.63     83.70 o
  -4   8   6     7193.56     7253.68    393.16 o
  -3   8   6     4228.51     4181.45    228.64 o
  -2   8   6     2750.75     2706.39    124.52 o
  -1   8   6       80.56       63.22     47.86 o
   0   8   6     9583.92     9351.53    314.22 o
   1   8   6    10366.50    10675.13    304.50 o
   2   8   6     9695.34     9684.27    324.52 o
   3   8   6     1125.92      828.44    380.97 o
   4   8   6     5108.30     5210.18    311.29 o
   5   8   6     6575.67     6245.88    672.35 o
   6   8   6     1011.98      807.83    123.28 o
   7   8   6      177.13      212.05    111.74 o
   8   8   6     8626.53     8210.64    442.14 o
   9   8   6     4185.81     4272.65    358.33 o
  10   8   6        6.65     -134.50     89.67 o
  11   8   6      870.45     1083.14    164.72 o
  12   8   6     8477.14     8234.18    549.06 o
  13   8   6     2911.31     2508.48    245.16 o
  14   8   6      291.13      226.07    149.77 o
 -12   9   6       12.78     -123.51    127.82 o
 -11   9   6     1148.25     1097.09    197.17 o
 -10   9   6      504.47      444.98    154.61 o
  -9   9   6    10331.01     9766.45    478.21 o
  -8   9   6      189.47      292.64    123.71 o
  -7   9   6      475.37      384.26    251.41 o
  -6   9   6      509.54      224.73    141.83 o
  -5   9   6    13375.19    13285.31    674.30 o
  -4   9   6      481.10      537.22     97.32 o
  -3   9   6      137.86      162.28     75.43 o
  -2   9   6      919.56      936.18    108.97 o
  -1   9   6    15713.83    15618.86    495.10 o
   0   9   6        0.49      -43.86     54.41 o
   1   9   6     1243.63     1257.46    226.46 o
   2   9   6      183.27      191.45     71.59 o
   3   9   6    14906.70    13138.83   1435.36 o
   4   9   6      383.16      598.03    118.96 o
   5   9   6     2085.54     1937.07    183.46 o
   6   9   6      161.34      117.70    104.10 o
   7   9   6     8637.47     8152.42    398.32 o
   8   9   6      314.88      421.29    123.30 o
   9   9   6     3778.02     3486.61    260.15 o
  10   9   6      281.24      214.89    125.80 o
  11   9   6     5216.17     4793.94    321.91 o
  12   9   6        1.03      -93.00    125.80 o
 -10  10   6     1511.15     1307.05    215.05 o
  -9  10   6     2081.44     2003.28    240.53 o
  -8  10   6     2979.01     3071.23    269.85 o
  -7  10   6     5102.19     4941.22    845.74 o
  -6  10   6     4116.30     3988.08    420.94 o
  -5  10   6      158.04      210.17     89.71 o
  -4  10   6     2350.21     2421.49    171.27 o
  -3  10   6     5575.08     6034.46    418.07 o
  -2  10   6     3837.31     4095.42    213.85 o
  -1  10   6      440.42      384.24    118.30 o
   0  10   6     2282.37     2523.56    205.41 o
   1  10   6     3825.90     4279.26    262.24 o
   2  10   6      231.23      275.57     89.48 o
   3  10   6       28.94       11.61     96.03 o
   4  10   6     8327.07     7620.37    384.62 o
   5  10   6     4967.50     4698.00    295.76 o
   6  10   6     1769.44     1610.80    194.46 o
   7  10   6      985.00      750.12    154.85 o
   8  10   6     3860.42     3658.98    283.35 o
   9  10   6     1814.93     1784.65    222.17 o
  -5  11   6      391.17      525.36    187.84 o
  -4  11   6     5556.91     5149.71    335.45 o
  -3  11   6       26.17      126.13    119.30 o
  -2  11   6     4967.63     5205.89    376.63 o
  -1  11   6       54.57       -6.92    113.69 o
   0  11   6     1939.92     2273.63    215.18 o
   1  11   6        3.03     -152.23    101.49 o
   2  11   6     5376.56     5690.93    491.26 o
   3  11   6      100.81      339.07    198.43 o
   4  11   6     2401.36     2519.53    242.82 o
   5  11   6        7.94      133.95    126.71 o
 -19   0   7    10354.51     9563.23    637.68 o
 -17   0   7      853.52     1038.39    225.40 o
 -15   0   7    27213.82    26321.99   1284.99 o
 -13   0   7       80.44       44.79     46.30 o
  -9   0   7      788.21      808.67     68.18 o
  -7   0   7    60750.15    62845.68   1646.12 o
  -5   0   7     5726.40     4451.59    308.01 o
  -3   0   7    69035.31    68682.23   3084.35 o
  -1   0   7     9369.26     8272.61    480.67 o
   1   0   7    19422.95    18989.21    618.17 o
   3   0   7    10244.77    10002.47    491.26 o
   5   0   7    21148.14    21648.12    582.47 o
   7   0   7    42519.86    42790.56   1127.76 o
   9   0   7    14493.05    14364.60    410.91 o
  11   0   7    20330.06    21583.45   1324.48 o
  13   0   7     3191.78     3531.30    306.32 o
  15   0   7    14474.91    15016.69    586.02 o
  17   0   7     1455.93     2007.43    306.32 o
  19   0   7    12749.88    12759.32    832.25 o
 -20   1   7     4993.77     4855.13    322.64 o
 -19   1   7       29.32       98.74    130.04 o
 -18   1   7     1769.03     1651.82    189.74 o
 -17   1   7     8699.41     8550.78    329.02 o
 -16   1   7     6834.93     6839.03    277.11 o
 -15   1   7       86.43       59.58     59.27 o
 -14   1   7    13835.02    13442.03    329.48 o
 -13   1   7    13844.90    13741.58    299.04 o
 -12   1   7     5806.45     5728.29    149.80 o
 -11   1   7      209.24      275.14     39.69 o
 -10   1   7    10319.99    10662.69    329.09 o
  -9   1   7    13666.82    13567.63    309.20 o
  -8   1   7    10144.10     9653.48    367.60 o
  -7   1   7     1674.86     1688.06     63.64 o
  -6   1   7    20235.24    19274.62    411.68 o
  -5   1   7    38531.84    38447.57    783.24 o
  -4   1   7     4950.08     4710.04    179.33 o
  -3   1   7     3167.36     3464.35    160.03 o
  -2   1   7    40716.50    40511.72   1082.46 o
  -1   1   7    20306.79    20209.50    672.04 o
   0   1   7     2778.77     2967.44    142.56 o
   1   1   7     3210.20     3145.48    102.73 o
   2   1   7    17757.56    17141.29    580.52 o
   3   1   7     6383.26     6068.82    181.43 o
   4   1   7      119.96      176.68     32.50 o
   5   1   7    17025.58    16879.23    353.96 o
   6   1   7    26425.50    26143.45    608.57 o
   7   1   7    14922.66    14722.73    319.39 o
   8   1   7      131.41      151.37     26.01 o
   9   1   7    10298.49    10907.17    229.93 o
  10   1   7    11704.49    11932.45    251.36 o
  11   1   7      986.48     1024.17     61.73 o
  12   1   7     4536.34     4604.82    140.72 o
  13   1   7     5151.14     4861.22    184.64 o
  14   1   7     4713.96     4971.86    217.37 o
  15   1   7       18.26       53.83     71.01 o
  16   1   7      933.06     1088.93    123.55 o
  17   1   7     7056.23     6439.83   1015.91 o
  18   1   7     5938.02     6410.59    384.82 o
  19   1   7      803.82      873.04    195.31 o
 -19   2   7      696.09      670.89    163.40 o
 -18   2   7     9817.92    10096.92    383.20 o
 -17   2   7      706.76      741.16    115.40 o
 -16   2   7     6593.79     6313.76    227.19 o
 -15   2   7      593.53      651.87     89.74 o
 -14   2   7    11208.98    10819.55    315.13 o
 -13   2   7     1187.24     1248.55     93.54 o
 -12   2   7    13366.67    13675.25    322.39 o
 -11   2   7       42.41       29.91     36.89 o
 -10   2   7    10351.65    10862.42    264.82 o
  -9   2   7     1016.17      895.57     81.27 o
  -8   2   7    34119.44    31146.07   2449.31 o
  -7   2   7     8587.65     8675.61    231.34 o
  -6   2   7    11961.14    11878.39    297.13 o
  -5   2   7      119.55      286.40     33.02 o
  -4   2   7    45904.15    46195.64   1048.87 o
  -3   2   7      808.36      812.78     44.22 o
  -2   2   7     2117.83     1895.59     85.64 o
  -1   2   7     6167.70     6136.77    194.90 o
   0   2   7    45322.02    45315.05   1204.75 o
   1   2   7     1788.31     2034.05    104.23 o
   2   2   7       97.97      106.79     20.34 o
   3   2   7     5048.43     4909.45    135.30 o
   4   2   7    60554.07    60481.80   1364.77 o
   5   2   7     5563.19     5539.20    155.37 o
   6   2   7      645.86      552.07     45.66 o
   7   2   7      632.80      647.75     35.68 o
   8   2   7    37268.46    37497.70    780.34 o
   9   2   7       50.19       55.18     30.85 o
  10   2   7     3924.58     3845.16    119.71 o
  11   2   7     2820.42     2659.36    115.75 o
  12   2   7    17385.66    18160.51    465.42 o
  13   2   7      510.13      449.97     66.01 o
  14   2   7     3673.09     4019.75    204.13 o
  15   2   7      150.12      362.09     90.69 o
  16   2   7    12940.55    13034.13    448.39 o
  17   2   7      748.41      696.93    119.15 o
  18   2   7     3699.82     3453.69    219.32 o
  19   2   7      374.98      545.85    179.76 o
 -19   3   7     1033.49     1229.62    211.92 o
 -18   3   7     1952.14     1778.45    207.05 o
 -17   3   7     7290.40     7408.56    375.78 o
 -16   3   7     1737.95     1760.21    147.91 o
 -15   3   7       59.73       98.37     79.33 o
 -14   3   7     1752.27     1595.50    128.18 o
 -13   3   7    12744.73    12664.20    407.01 o
 -12   3   7     5043.67     4696.03    212.25 o
 -11   3   7     1174.37     1223.01     88.43 o
 -10   3   7     5819.73     4969.23    360.38 o
  -9   3   7    25115.95    25707.10    725.37 o
  -8   3   7      791.03      803.21     69.28 o
  -7   3   7      874.97      979.87     83.83 o
  -6   3   7     8180.81     7983.06    214.09 o
  -5   3   7    24490.02    24218.76    570.67 o
  -4   3   7     2342.18     2218.46     78.71 o
  -3   3   7     7130.84     6954.58    182.96 o
  -2   3   7     4406.20     4482.34    125.19 o
  -1   3   7    23318.51    23597.37    566.26 o
   0   3   7     1585.42     1454.96     67.70 o
   1   3   7    20690.91    19409.46    469.11 o
   2   3   7     9427.99     8857.46    263.32 o
   3   3   7    23109.96    22848.34    625.09 o
   4   3   7     1196.87     1050.98     50.64 o
   5   3   7    15770.42    15202.84    366.31 o
   6   3   7     4960.95     4741.63    137.93 o
   7   3   7     5192.50     4724.38    139.35 o
   8   3   7      250.67      238.52     30.17 o
   9   3   7    20841.51    20120.18    499.21 o
  10   3   7     3548.57     3608.31    132.15 o
  11   3   7     1927.44     1727.59    100.92 o
  12   3   7      272.35      428.22     66.86 o
  13   3   7    12668.25    12752.46    361.17 o
  14   3   7     3387.16     3428.99    173.51 o
  15   3   7      940.89     1103.89    126.02 o
  16   3   7     3311.50     3502.88    207.91 o
  17   3   7     6608.76     6407.69    297.01 o
  18   3   7     1365.64     1434.30    185.04 o
  19   3   7        6.66      -64.99    101.38 o
 -18   4   7     1447.40     1623.13    206.54 o
 -17   4   7      360.98      451.64    117.43 o
 -16   4   7      803.50     1010.43    131.40 o
 -15   4   7     8278.58     8097.68    310.74 o
 -14   4   7       64.59      122.51     76.81 o
 -13   4   7        9.13       49.28     70.59 o
 -12   4   7     5578.17     5364.09    320.88 o
 -11   4   7    23786.97    21549.05   1418.79 o
 -10   4   7      534.94      515.37    103.44 o
  -9   4   7      931.49     1088.88    128.47 o
  -8   4   7     1017.65     1182.34     73.45 o
  -7   4   7    32660.78    31988.06    912.75 o
  -6   4   7     1035.08     1040.11     61.84 o
  -5   4   7     1026.99     1203.19     72.30 o
  -4   4   7     2956.04     2971.44     90.17 o
  -3   4   7    26614.96    27277.51    656.53 o
  -2   4   7     2081.27     2022.03     82.51 o
  -1   4   7    11260.63    11260.69    292.24 o
   0   4   7     6528.15     6237.01    177.10 o
   1   4   7    28690.24    27977.73    667.87 o
   2   4   7        2.19       10.70     24.87 o
   3   4   7    17274.71    17226.64    486.31 o
   4   4   7     1299.02     1294.52     74.45 o
   5   4   7    15014.29    14722.61    420.73 o
   6   4   7      949.35      953.30     63.49 o
   7   4   7    13011.28    13422.80    353.98 o
   8   4   7     1104.19     1135.70     67.07 o
   9   4   7     7693.16     7348.20    282.33 o
  10   4   7     1665.85     1582.33    111.84 o
  11   4   7    17943.28    16923.45   1048.26 o
  12   4   7     1878.06     1946.29    118.47 o
  13   4   7     2525.66     2759.91    222.45 o
  14   4   7       83.23       59.34     95.66 o
  15   4   7    10908.36    11081.87    344.44 o
  16   4   7      421.67      552.31    117.16 o
  17   4   7       66.45      117.45    101.01 o
  18   4   7       12.32      -94.26     99.62 o
 -18   5   7     1000.79      981.65    154.90 o
 -17   5   7      370.56      388.82    121.07 o
 -16   5   7     3280.25     3283.95    246.84 o
 -15   5   7      356.71      434.01    107.49 o
 -14   5   7     4939.95     4981.34    232.62 o
 -13   5   7     7351.73     6614.09    267.21 o
 -12   5   7     4897.95     4891.57    215.24 o
 -11   5   7        6.54       22.60     51.60 o
 -10   5   7    24050.38    23892.92   1005.86 o
  -9   5   7     8951.04     8890.12    253.63 o
  -8   5   7     6966.14     7188.75    213.79 o
  -7   5   7     1334.46     1334.34     66.65 o
  -6   5   7    14334.06    14901.93    337.51 o
  -5   5   7      520.65      602.63     73.41 o
  -4   5   7      235.86      272.61     41.59 o
  -3   5   7       22.09        4.42     33.48 o
  -2   5   7    23274.10    23350.71    769.69 o
  -1   5   7     6120.85     6021.60    235.52 o
   0   5   7      267.47      295.85     40.32 o
   1   5   7     3584.95     3606.30    121.77 o
   2   5   7    44323.46    45323.59   1234.90 o
   3   5   7     3182.02     3174.44    111.30 o
   4   5   7      129.66      120.19     39.25 o
   5   5   7     4924.91     5060.12    178.10 o
   6   5   7     9381.87     9072.07    284.74 o
   7   5   7      433.42      443.32     85.07 o
   8   5   7     2506.93     2617.31    168.04 o
   9   5   7       91.03       93.08     99.22 o
  10   5   7    12958.93    12378.11    493.13 o
  11   5   7      643.09      716.96     98.29 o
  12   5   7     2238.72     2253.25    188.17 o
  13   5   7     2576.50     2391.08    143.15 o
  14   5   7    15182.63    14851.64    957.95 o
  15   5   7       50.66       19.77     82.55 o
  16   5   7     1668.05     1624.23    170.55 o
  17   5   7     2036.47     1954.38    193.76 o
  18   5   7     2068.28     1793.70    195.11 o
 -17   6   7       12.15       36.39    148.35 o
 -16   6   7      261.68      227.62    141.96 o
 -15   6   7     1417.67     1640.16    165.00 o
 -14   6   7     5856.43     5615.69    255.68 o
 -13   6   7      112.20       18.98     81.01 o
 -12   6   7     7386.40     6807.67    356.85 o
 -11   6   7     8863.93     9052.66    493.60 o
 -10   6   7    13574.90    13719.82    439.55 o
  -9   6   7      785.84      954.94     89.82 o
  -8   6   7    19624.81    19106.40    587.84 o
  -7   6   7     2242.58     2419.27    110.60 o
  -6   6   7    13310.28    13558.47    423.69 o
  -5   6   7      295.13      374.09     52.39 o
  -4   6   7     8739.37     8332.07    345.36 o
  -3   6   7     4753.44     4473.30    150.91 o
  -2   6   7     2800.51     2937.40    115.26 o
  -1   6   7     1001.29      924.63     67.25 o
   0   6   7    42158.39    41619.35   1539.15 o
   1   6   7    10283.23    10545.74    286.84 o
   2   6   7     6494.26     6401.43    204.38 o
   3   6   7     6448.50     6465.08    228.33 o
   4   6   7    28992.61    29297.20    814.56 o
   5   6   7     1328.67     1501.87     99.71 o
   6   6   7        8.98       43.16     46.08 o
   7   6   7     1825.16     1848.46    154.61 o
   8   6   7    10564.17    10362.97    575.06 o
   9   6   7     1464.73     1419.12    145.68 o
  10   6   7     2055.10     1924.73    171.50 o
  11   6   7     2272.23     2584.62    200.24 o
  12   6   7    19135.90    19299.90   1630.80 o
  13   6   7      584.77      783.96    141.53 o
  14   6   7      510.16      439.45    103.91 o
  15   6   7     2881.60     2862.52    272.84 o
  16   6   7     6452.40     5904.43    288.02 o
  17   6   7        4.51      137.44    138.71 o
 -15   7   7       88.64       16.81    157.97 o
 -14   7   7      441.43      375.78    153.86 o
 -13   7   7    13650.17    13166.67   1699.19 o
 -12   7   7       60.50      -52.71    111.68 o
 -11   7   7       86.76      202.96    115.19 o
 -10   7   7      485.61      537.89    147.38 o
  -9   7   7    22453.29    21554.21   1533.51 o
  -8   7   7     1798.46     1948.06    134.73 o
  -7   7   7     1905.33     1714.26    125.87 o
  -6   7   7      229.17      237.13     68.15 o
  -5   7   7    12368.54    12278.66    761.27 o
  -4   7   7       48.82       83.67     45.85 o
  -3   7   7     5294.47     5359.57    179.86 o
  -2   7   7     1285.85     1229.68     83.18 o
  -1   7   7    17843.94    17714.32    489.12 o
   0   7   7      323.53      303.39     53.42 o
   1   7   7    10033.95    10170.30    395.41 o
   2   7   7     1917.22     1845.77     97.65 o
   3   7   7    12788.36    13597.42    829.37 o
   4   7   7      509.98      576.71     71.80 o
   5   7   7    11569.91    11430.29    362.95 o
   6   7   7      165.28      114.27     80.08 o
   7   7   7     4960.05     5099.61    273.81 o
   8   7   7        1.67       71.24     83.80 o
   9   7   7     7857.38     7988.38    407.46 o
  10   7   7      291.75      286.37    106.00 o
  11   7   7     3269.14     3244.10    454.66 o
  12   7   7      663.29      672.80    141.26 o
  13   7   7    10949.08    10419.97    480.12 o
  14   7   7      123.23      183.61    115.48 o
  15   7   7      936.14      907.00    145.72 o
 -14   8   7     2970.25     2738.79    281.18 o
 -13   8   7      139.71        3.05    143.53 o
 -12   8   7     1986.00     2068.05    238.84 o
 -11   8   7     9007.49     8345.10   1548.92 o
 -10   8   7     2045.16     2044.32    258.15 o
  -9   8   7       51.64       36.57    272.60 o
  -8   8   7     5458.37     5141.73    934.36 o
  -7   8   7    12890.66    12631.92    774.72 o
  -6   8   7      492.63      659.25    119.97 o
  -5   8   7      265.71      357.81     78.06 o
  -4   8   7     4124.53     4167.29    220.74 o
  -3   8   7     7596.44     7567.90    278.89 o
  -2   8   7     2438.34     2232.13    116.66 o
  -1   8   7     4243.24     4323.28    284.19 o
   0   8   7     8421.74     8328.52    254.59 o
   1   8   7    12145.95    12353.51    466.60 o
   2   8   7       39.73       -7.34     57.11 o
   3   8   7     2501.24     2411.57    179.10 o
   4   8   7     6681.32     6713.27    317.10 o
   5   8   7     6712.19     6742.76    326.93 o
   6   8   7      271.64      250.47     97.91 o
   7   8   7     3546.46     3299.34    227.49 o
   8   8   7     3355.48     3172.79    326.54 o
   9   8   7     1069.51     1136.55    228.29 o
  10   8   7       39.32      174.75    108.16 o
  11   8   7     6608.31     6943.73    371.78 o
  12   8   7     4217.03     4567.34    539.42 o
  13   8   7     1860.69     1537.95    203.65 o
  14   8   7     1125.16      827.07    176.72 o
 -12   9   7     4654.55     4332.98    347.33 o
 -11   9   7       79.08     -171.50    114.33 o
 -10   9   7     6086.09     5771.17   1053.80 o
  -9   9   7      102.17       14.27    126.67 o
  -8   9   7     5131.95     4746.40    359.30 o
  -7   9   7      790.03      824.18    155.87 o
  -6   9   7    10214.38    10827.58    464.85 o
  -5   9   7       27.23      -29.32     72.28 o
  -4   9   7     2313.85     2386.22    158.58 o
  -3   9   7     1160.19     1541.50    132.32 o
  -2   9   7    13696.44    14564.07    475.44 o
  -1   9   7      376.62      388.97     86.23 o
   0   9   7      617.31      727.60     86.18 o
   1   9   7      429.12      386.23     85.48 o
   2   9   7    15027.80    14917.14    475.98 o
   3   9   7      362.02      207.23     73.71 o
   4   9   7       83.66       31.21     85.60 o
   5   9   7      393.80      515.49    182.06 o
   6   9   7    14935.88    14024.59    584.17 o
   7   9   7       65.63      124.92    172.42 o
   8   9   7      392.12      630.25    140.99 o
   9   9   7      748.47      675.71    149.72 o
  10   9   7     7899.48     7723.13    412.33 o
  11   9   7      722.75      781.21    170.47 o
  12   9   7     1066.32     1368.80    380.49 o
  -9  10   7      314.72      323.09    159.10 o
  -8  10   7     1643.26     1580.48    222.61 o
  -7  10   7     4397.03     4418.30    433.47 o
  -6  10   7     2828.71     2617.55    247.92 o
  -5  10   7     2310.61     2428.43    179.46 o
  -4  10   7     4108.28     4430.44    418.08 o
  -3  10   7     7065.24     6910.29    393.27 o
  -2  10   7      165.37      202.13     88.51 o
  -1  10   7      438.59      571.89    125.31 o
   0  10   7     5772.49     5803.64    307.90 o
   1  10   7     2173.62     2388.80    370.85 o
   2  10   7      180.42      321.76     91.09 o
   3  10   7     3806.21     4062.86    336.18 o
   4  10   7     5253.11     5205.15    313.02 o
   5  10   7     2591.39     2896.31    247.56 o
   6  10   7      151.75       75.13    117.15 o
   7  10   7     5780.68     5517.98    337.17 o
   8  10   7     4488.82     4365.51    308.14 o
   9  10   7     1866.41     1777.59    221.60 o
  -4  11   7      326.91      477.14    164.56 o
  -3  11   7     1957.00     2138.65    301.50 o
  -2  11   7       45.33     -117.75    123.30 o
  -1  11   7     5677.87     5592.24    425.76 o
   0  11   7      221.38      183.02    125.33 o
   1  11   7     1822.87     2193.87    420.94 o
   2  11   7      270.49      383.38    198.43 o
   3  11   7     2578.40     2610.43    358.33 o
   4  11   7        0.07      -11.94    122.51 o
 -18   0   8     5996.35     5348.01    435.39 o
 -16   0   8    20534.70    19405.80   1009.49 o
 -14   0   8     5510.35     5747.36    504.58 o
 -12   0   8    14942.05    15422.85    642.49 o
 -10   0   8      342.64      468.95     56.38 o
  -8   0   8    22892.13    25049.16    596.48 o
  -6   0   8     3502.97     3738.98    178.44 o
  -4   0   8   109706.62   104262.95   4893.35 o
  -2   0   8     1893.36     1835.61    228.29 o
   0   0   8    37173.09    36067.89   1149.84 o
   2   0   8    10743.48    11438.26    551.95 o
   4   0   8    33809.79    33236.25   1521.95 o
   6   0   8    24092.20    24377.70    660.10 o
   8   0   8    70827.93    73659.65   1922.50 o
  10   0   8    24767.54    25815.73    713.14 o
  12   0   8     7678.87     8172.28    495.11 o
  14   0   8     5831.71     4350.99   1022.98 o
  16   0   8      592.06      814.92    227.33 o
  18   0   8    13077.71    12944.26    828.40 o
 -19   1   8       13.13     -119.44    115.79 o
 -18   1   8     4206.46     3483.83    823.59 o
 -17   1   8     9699.58     9784.47    360.53 o
 -16   1   8     1662.47     1702.28    142.54 o
 -15   1   8     1881.97     2090.32    127.94 o
 -14   1   8     8425.41     7930.85    222.90 o
 -13   1   8    14465.94    14310.39    465.78 o
 -12   1   8     4356.59     4134.08    178.92 o
 -11   1   8     3205.56     3228.68    118.20 o
 -10   1   8     5310.39     5414.46    156.12 o
  -9   1   8     9557.10     9195.25    365.39 o
  -8   1   8      259.37      284.66     43.36 o
  -7   1   8     8015.54     8027.49    198.23 o
  -6   1   8    13077.53    12675.52    285.49 o
  -5   1   8    10809.34    10775.34    246.66 o
  -4   1   8       50.45      195.19     90.73 o
  -3   1   8    31619.27    32188.01    876.74 o
  -2   1   8    24992.60    24883.58    826.02 o
  -1   1   8     4649.87     4701.78    196.05 o
   0   1   8     2775.82     2836.32    136.14 o
   1   1   8    23393.79    23914.03    628.07 o
   2   1   8     7381.33     6560.36    196.30 o
   3   1   8      127.64      163.59     26.13 o
   4   1   8     5492.32     5254.88    130.14 o
   5   1   8    23823.75    24462.05    505.69 o
   6   1   8    12778.26    12901.06    320.58 o
   7   1   8     3326.15     2876.19     95.06 o
   8   1   8     2037.45     2106.80     78.15 o
   9   1   8    12898.89    12960.96    436.67 o
  10   1   8    12448.61    12611.44    293.52 o
  11   1   8      408.17      505.21     50.86 o
  12   1   8      337.92      395.48     49.83 o
  13   1   8     5762.38     6187.71    221.62 o
  14   1   8     1212.82     1189.39    114.22 o
  15   1   8      661.86      702.61    103.11 o
  16   1   8     4341.89     4696.64    229.36 o
  17   1   8     5077.00     5307.09    329.95 o
  18   1   8      729.60      820.08    185.94 o
  19   1   8       72.23       83.71    159.71 o
 -19   2   8    10181.28     9746.95    463.14 o
 -18   2   8      389.80      571.76    120.22 o
 -17   2   8      680.58      688.27    114.68 o
 -16   2   8       92.72      191.68     73.78 o
 -15   2   8    19105.42    18847.22    499.43 o
 -14   2   8       62.80      -42.25     54.52 o
 -13   2   8     4390.94     4016.10    178.88 o
 -12   2   8      656.77      752.25     66.43 o
 -11   2   8    11799.55    11880.42    418.33 o
 -10   2   8      196.03      198.56     57.28 o
  -9   2   8     8318.33     7966.83    263.80 o
  -8   2   8      467.41      575.77     53.36 o
  -7   2   8    19478.67    20331.25    491.65 o
  -6   2   8     6768.85     7126.68    196.35 o
  -5   2   8    21201.04    20500.09    487.03 o
  -4   2   8      889.83     1029.76     53.17 o
  -3   2   8    19291.10    18985.67    449.42 o
  -2   2   8      127.17       89.79     32.32 o
  -1   2   8    27994.26    26975.80    739.84 o
   0   2   8     1115.85     1032.51    118.48 o
   1   2   8      325.44      334.37     51.80 o
   2   2   8       98.05       89.69     20.70 o
   3   2   8    34401.79    33257.29    765.43 o
   4   2   8     2014.63     2001.36    188.72 o
   5   2   8     3883.07     3772.27    120.56 o
   6   2   8      767.76      718.95     55.89 o
   7   2   8    36851.10    35974.35    737.22 o
   8   2   8       86.91      127.87     32.44 o
   9   2   8     3019.63     3001.85    102.31 o
  10   2   8     2835.68     2988.70    169.79 o
  11   2   8    18955.24    19412.96    437.43 o
  12   2   8       43.45       43.15     50.47 o
  13   2   8      257.37      293.32     62.00 o
  14   2   8      220.50      204.53     86.20 o
  15   2   8     8880.87     9089.71    372.44 o
  16   2   8      243.23      271.58     94.87 o
  17   2   8      871.67      850.11    125.76 o
  18   2   8        7.09       18.20     92.36 o
  19   2   8     8230.21     8408.46    514.38 o
 -19   3   8      588.95      638.72    168.04 o
 -18   3   8     6496.51     6082.48    350.81 o
 -17   3   8     2483.65     2523.98    222.17 o
 -16   3   8     2873.73     2975.96    231.01 o
 -15   3   8       12.04      -71.43     72.38 o
 -14   3   8    13938.22    13510.51    441.61 o
 -13   3   8     8610.51     8161.03    296.60 o
 -12   3   8      228.58      325.13     74.37 o
 -11   3   8       40.96       46.93     41.51 o
 -10   3   8    14793.41    14459.40    377.61 o
  -9   3   8     6670.35     6662.31    336.74 o
  -8   3   8     1284.86     1438.23     96.93 o
  -7   3   8    10122.55    10457.54    275.61 o
  -6   3   8    26431.50    27165.41    640.99 o
  -5   3   8     4288.98     4089.64    115.19 o
  -4   3   8       52.45       52.72     32.26 o
  -3   3   8     2467.66     2407.80     82.16 o
  -2   3   8    24648.86    24424.09    678.05 o
  -1   3   8    16883.04    17044.58    484.59 o
   0   3   8     7545.65     8028.46    218.04 o
   1   3   8     2990.55     2940.67    116.31 o
   2   3   8    19076.80    18766.84    524.94 o
   3   3   8     4977.76     5098.50    172.97 o
   4   3   8      956.72      872.11     53.77 o
   5   3   8    21244.67    20953.71    496.11 o
   6   3   8    22183.90    21654.95    514.27 o
   7   3   8      379.64      426.26     43.59 o
   8   3   8     3702.11     3465.36    123.28 o
   9   3   8     6603.58     6313.51    347.22 o
  10   3   8    11539.45    11223.79    306.09 o
  11   3   8     3482.04     3298.24    184.09 o
  12   3   8    10215.57     9926.77    345.92 o
  13   3   8     3096.43     3393.89    200.86 o
  14   3   8     4086.50     4029.18    173.97 o
  15   3   8       76.02      117.71     82.75 o
  16   3   8     3766.47     3586.64    213.67 o
  17   3   8     4446.85     4407.50    245.82 o
  18   3   8     2337.62     2439.98    202.47 o
  19   3   8      469.32      371.46    128.29 o
 -18   4   8     2100.78     1809.35    226.37 o
 -17   4   8       22.59      165.98    141.60 o
 -16   4   8     6878.49     6312.65    278.36 o
 -15   4   8      619.14      626.73    108.70 o
 -14   4   8     5527.88     5351.28    268.96 o
 -13   4   8     2267.52     1971.12    142.50 o
 -12   4   8    17656.75    17615.06    741.71 o
 -11   4   8     2439.77     2536.26    119.53 o
 -10   4   8     2066.67     2058.38    104.97 o
  -9   4   8      976.84     1201.74     79.61 o
  -8   4   8    39456.89    39427.42   1361.70 o
  -7   4   8     3317.48     3135.99    161.00 o
  -6   4   8      483.24      502.23     56.45 o
  -5   4   8       58.81       76.55     32.48 o
  -4   4   8    20222.52    20725.85    505.53 o
  -3   4   8      101.06      102.48     26.67 o
  -2   4   8      266.95      249.99     39.26 o
  -1   4   8     3028.53     3124.74    111.86 o
   0   4   8    35777.20    37305.89    883.84 o
   1   4   8      232.88      320.94     46.44 o
   2   4   8     5483.48     5783.22    192.42 o
   3   4   8     2452.59     2030.64    393.21 o
   4   4   8    45171.06    47284.48   1264.73 o
   5   4   8     4434.00     4215.10    153.92 o
   6   4   8     9253.04     9246.68    630.13 o
   7   4   8      150.74      130.92     59.78 o
   8   4   8    12961.60    12769.78    389.69 o
   9   4   8       76.10       18.02     52.69 o
  10   4   8     3338.99     3339.67    273.60 o
  11   4   8     1357.59     1515.17    120.97 o
  12   4   8     9985.72     9328.97    358.15 o
  13   4   8      126.38       66.79     67.28 o
  14   4   8     8218.40     7925.33    548.07 o
  15   4   8     1814.62     1582.43    187.26 o
  16   4   8     3962.48     3957.91    231.12 o
  17   4   8      553.34      511.30    163.29 o
  18   4   8     7128.14     7243.17    342.61 o
 -17   5   8     7407.28     7740.92    426.08 o
 -16   5   8      116.81      214.97    101.13 o
 -15   5   8      948.55      959.63    128.01 o
 -14   5   8      882.28      943.82    121.40 o
 -13   5   8     8809.65     8568.51    828.40 o
 -12   5   8     1790.45     1599.76    130.63 o
 -11   5   8     8843.73     9048.08    424.39 o
 -10   5   8     1518.28     1581.54    105.39 o
  -9   5   8    23331.25    23814.42    587.37 o
  -8   5   8       12.42       19.02     43.44 o
  -7   5   8    10366.31    10834.59    397.40 o
  -6   5   8     4003.72     4068.02    124.21 o
  -5   5   8    11933.71    12191.58    284.26 o
  -4   5   8      265.26      296.30     45.80 o
  -3   5   8     9406.89     9657.65    359.82 o
  -2   5   8     5385.59     5121.47    195.76 o
  -1   5   8     3119.87     3198.35    163.32 o
   0   5   8       27.26       89.09     36.37 o
   1   5   8    34305.52    35938.11    857.71 o
   2   5   8     4124.09     4165.17    138.54 o
   3   5   8     8301.59     8276.80    334.38 o
   4   5   8     2348.26     2134.34    208.37 o
   5   5   8    25264.07    25419.22   1155.01 o
   6   5   8     3402.47     3435.25    141.76 o
   7   5   8     1123.44     1104.18    119.19 o
   8   5   8      138.72      136.85     90.55 o
   9   5   8    10822.81    10836.60    442.05 o
  10   5   8      732.42      667.11    107.51 o
  11   5   8      126.55       45.58     69.87 o
  12   5   8      989.02      927.42    113.41 o
  13   5   8    17793.75    17661.56    485.90 o
  14   5   8      674.02      748.46    104.84 o
  15   5   8       23.87       97.80     85.92 o
  16   5   8     1817.09     1644.51    175.31 o
  17   5   8     7488.74     7179.35    552.44 o
 -16   6   8     1591.86     1463.11    212.88 o
 -15   6   8     4343.95     4534.31    323.56 o
 -14   6   8       89.95       69.04    126.00 o
 -13   6   8     1007.77      938.90    166.18 o
 -12   6   8     3843.22     3586.20    350.63 o
 -11   6   8    11099.37    10109.25   1269.57 o
 -10   6   8      890.20     1127.60    156.59 o
  -9   6   8     9876.26    10312.11    356.48 o
  -8   6   8     4581.86     4546.41    295.65 o
  -7   6   8    21554.50    20383.37   1980.46 o
  -6   6   8        8.92      -68.41     45.67 o
  -5   6   8     3089.76     3222.77    130.47 o
  -4   6   8     2273.65     2405.50    169.62 o
  -3   6   8     5924.32     5822.22    187.16 o
  -2   6   8       48.71      129.52     42.33 o
  -1   6   8    12650.88    12396.70    334.40 o
   0   6   8     9581.94     9863.10    373.45 o
   1   6   8     6051.47     6166.26    190.99 o
   2   6   8       46.75       40.14     38.64 o
   3   6   8    32337.11    33550.40   1103.40 o
   4   6   8     5271.22     5389.23    201.32 o
   5   6   8     4299.42     4486.93    177.83 o
   6   6   8       77.55      103.78     71.85 o
   7   6   8     9860.90     9783.02    550.98 o
   8   6   8     1997.80     2000.52    166.19 o
   9   6   8       11.72      -34.36     69.91 o
  10   6   8      504.73      455.71    110.81 o
  11   6   8    12057.08    11799.54    793.72 o
  12   6   8     3369.16     3517.93    406.49 o
  13   6   8        0.83      103.97    105.25 o
  14   6   8     2125.76     2121.03    172.27 o
  15   6   8     9135.71     9716.12    382.60 o
  16   6   8      671.96      699.50    141.11 o
 -15   7   8       19.24      -37.01    144.73 o
 -14   7   8     5546.73     5288.60    358.39 o
 -13   7   8      605.06      693.40    167.54 o
 -12   7   8     1887.35     2227.12    494.15 o
 -11   7   8        9.27      -53.52    186.87 o
 -10   7   8    21194.52    21070.33   1153.02 o
  -9   7   8     1569.34     1608.05    246.59 o
  -8   7   8      258.62      449.08     87.58 o
  -7   7   8       53.87      -45.48     44.95 o
  -6   7   8    15117.37    15435.08    827.83 o
  -5   7   8     1010.91     1108.61    105.17 o
  -4   7   8      707.63      739.45     73.11 o
  -3   7   8      506.72      529.50     65.01 o
  -2   7   8    15245.57    15576.24    695.17 o
  -1   7   8      327.10      406.84     59.86 o
   0   7   8      839.75      832.37     75.69 o
   1   7   8     2115.80     1859.53    101.12 o
   2   7   8    28756.21    29401.98    852.84 o
   3   7   8     1708.48     1715.14    149.72 o
   4   7   8     7156.99     7136.09    255.38 o
   5   7   8     1577.32     1499.24    107.08 o
   6   7   8    12511.30    12423.76    505.37 o
   7   7   8      608.00      518.43    106.02 o
   8   7   8     5310.25     4967.13    277.02 o
   9   7   8      655.18      779.33    164.72 o
  10   7   8     3988.90     3434.16    239.74 o
  11   7   8      665.65      782.25    140.09 o
  12   7   8     5657.68     5245.50    513.42 o
  13   7   8     1656.71     1874.76    276.46 o
  14   7   8     5300.96     4837.42    266.99 o
  15   7   8        0.64      -42.95    100.36 o
 -13   8   8      110.11       43.71    151.34 o
 -12   8   8     7031.76     6872.35    397.67 o
 -11   8   8     6322.32     6378.88   1039.36 o
 -10   8   8      296.33      342.98    138.77 o
  -9   8   8     2813.01     2626.06    369.89 o
  -8   8   8    13751.14    12742.79   1393.83 o
  -7   8   8     3707.22     3716.65    331.36 o
  -6   8   8     1819.92     1889.03    175.07 o
  -5   8   8     4518.14     4498.89    210.66 o
  -4   8   8    11656.40    11640.99    561.47 o
  -3   8   8     1998.08     2099.91    237.94 o
  -2   8   8     1091.57     1116.99     90.61 o
  -1   8   8     4151.04     4088.48    208.00 o
   0   8   8     9678.35    10030.43    303.37 o
   1   8   8     4907.51     4415.00    203.66 o
   2   8   8     1952.97     2032.07    132.27 o
   3   8   8     8804.81     8942.23    581.81 o
   4   8   8    11507.65    11733.26    386.30 o
   5   8   8      104.89      103.34     90.65 o
   6   8   8      853.84     1020.38    160.86 o
   7   8   8     7036.45     6884.21    345.31 o
   8   8   8     4364.55     4153.13    268.92 o
   9   8   8       10.58      -67.15     92.95 o
  10   8   8     4979.19     4382.10    540.39 o
  11   8   8     3398.94     3448.42    705.10 o
  12   8   8     2051.74     1931.84    299.57 o
  13   8   8       70.97       82.98    134.68 o
 -11   9   8     2380.48     2648.01    504.75 o
 -10   9   8       62.28      100.75    136.90 o
  -9   9   8     8476.74     8061.93    601.07 o
  -8   9   8      403.98      417.70    157.01 o
  -7   9   8     3815.91     3987.76    284.32 o
  -6   9   8        0.72       52.66     95.06 o
  -5   9   8     6982.19     7630.15    303.86 o
  -4   9   8      210.19      168.77     84.46 o
  -3   9   8     7661.92     7979.90    551.65 o
  -2   9   8        7.98      -31.99     88.82 o
  -1   9   8     4105.25     4502.45    214.50 o
   0   9   8      906.21     1044.78     99.84 o
   1   9   8    12248.60    12267.02    489.26 o
   2   9   8       16.23      -59.00     64.06 o
   3   9   8     2625.33     2186.22    386.97 o
   4   9   8      480.18      546.25    119.27 o
   5   9   8    12428.19    12071.05    703.18 o
   6   9   8        2.79      -51.32     95.36 o
   7   9   8      946.91      955.41    153.48 o
   8   9   8       73.01      124.27    123.30 o
   9   9   8    10282.25    10203.99    741.71 o
  10   9   8        6.20       91.98    129.58 o
  11   9   8       29.10      111.52    174.35 o
  -8  10   8     3170.84     2950.00    371.82 o
  -7  10   8     4342.28     4293.69    323.77 o
  -6  10   8      530.27      364.68    150.92 o
  -5  10   8     1078.88     1170.06    139.39 o
  -4  10   8     9277.20     9295.23    500.90 o
  -3  10   8     2849.00     2797.16    191.93 o
  -2  10   8       31.59       22.55     88.36 o
  -1  10   8     4788.27     4387.72    276.45 o
   0  10   8     5747.83     6043.44    322.64 o
   1  10   8      973.41     1045.65    158.17 o
   2  10   8      370.56      494.82    102.83 o
   3  10   8     2918.50     2957.48    235.85 o
   4  10   8     2986.36     2998.13    245.44 o
   5  10   8     2236.46     2120.14    216.59 o
   6  10   8     3502.60     3779.94    629.97 o
   7  10   8     3319.06     2951.50    259.44 o
   8  10   8     4466.86     4104.63    310.09 o
  -3  11   8       87.33       14.89    162.79 o
  -2  11   8    10031.66    10737.25    836.11 o
  -1  11   8       16.67        0.00    119.88 o
   0  11   8      478.05      686.42    149.16 o
   1  11   8       96.84      269.71    190.73 o
   2  11   8     2671.18     2893.63    367.96 o
   3  11   8       13.39      -17.34    181.09 o
 -19   0   9     4465.80     3972.48    393.01 o
 -17   0   9     4314.13     3646.90    346.77 o
 -15   0   9    17952.50    16419.46    652.13 o
 -13   0   9    22618.70    22150.93   1144.35 o
 -11   0   9     9326.07     9818.98    278.62 o
  -9   0   9    19487.63    20528.63    505.95 o
  -7   0   9     7198.93     7698.09    259.06 o
  -5   0   9    36216.98    36988.77   1626.94 o
  -3   0   9    15372.78    15567.48    966.15 o
  -1   0   9    82683.30    82829.34   2582.15 o
   1   0   9     1751.36     1964.15    111.68 o
   3   0   9    26662.29    24984.99   1175.17 o
   5   0   9        6.79       56.70     35.93 o
   7   0   9    44176.40    43183.97   1149.28 o
   9   0   9      654.31      828.31     69.73 o
  11   0   9    41823.10    44198.75   1469.05 o
  13   0   9     1532.54     1263.27    329.43 o
  15   0   9     4614.87     4027.75    363.15 o
  17   0   9     4989.40     5754.50    491.26 o
  19   0   9     8101.06     9224.16    695.47 o
 -19   1   9      936.99      820.40    199.39 o
 -18   1   9     7286.55     7330.75    372.53 o
 -17   1   9     2809.12     2911.65    185.72 o
 -16   1   9      105.95      180.04     85.98 o
 -15   1   9     7031.48     7181.29    271.37 o
 -14   1   9    15784.58    15880.96    347.16 o
 -13   1   9     6043.98     6188.24    191.37 o
 -12   1   9     1927.70     1568.65    167.72 o
 -11   1   9     6097.87     5754.55    233.84 o
 -10   1   9     9993.65    10429.26    218.00 o
  -9   1   9     2693.10     2856.20    122.68 o
  -8   1   9     1684.69     1751.73     78.76 o
  -7   1   9    14397.65    14929.13    336.96 o
  -6   1   9    19802.38    19935.80    444.66 o
  -5   1   9      955.52     1001.38     54.10 o
  -4   1   9    10263.12    10550.58    281.37 o
  -3   1   9    47073.42    49028.79   1317.11 o
  -2   1   9    44514.32    45635.85   1478.72 o
  -1   1   9     5456.93     5725.45    237.69 o
   0   1   9     5097.92     4990.29    212.46 o
   1   1   9    19047.16    18846.93    643.24 o
   2   1   9     6124.01     5738.17    259.52 o
   3   1   9     1128.06     1200.09     57.99 o
   4   1   9     5797.99     5422.55    137.21 o
   5   1   9    11294.18    11104.51    249.24 o
   6   1   9     9953.99     9693.13    254.11 o
   7   1   9     2098.70     2211.82     73.86 o
   8   1   9     9802.25     9648.07    210.61 o
   9   1   9    22315.74    22600.08    487.34 o
  10   1   9     6283.12     6447.42    195.98 o
  11   1   9      506.15      582.69     55.59 o
  12   1   9    10189.38    10368.11    296.46 o
  13   1   9     4826.56     4665.97    173.70 o
  14   1   9      363.55      440.56     91.13 o
  15   1   9     1453.94     1458.15    132.10 o
  16   1   9     5251.09     5511.21    253.12 o
  17   1   9     1649.02     2192.27    231.98 o
  18   1   9      589.29      504.40    176.95 o
  19   1   9     2876.76     3225.96    302.27 o
 -19   2   9      471.68      849.59    235.03 o
 -18   2   9      980.91      861.01    166.77 o
 -17   2   9       29.99      133.34    112.23 o
 -16   2   9    12837.36    12564.67    431.69 o
 -15   2   9     1561.34     1478.43    160.48 o
 -14   2   9      333.92      333.36     81.84 o
 -13   2   9     2729.76     2986.32    136.02 o
 -12   2   9    28416.54    29107.04    709.43 o
 -11   2   9      635.42      570.77     98.84 o
 -10   2   9      534.40      488.75    143.10 o
  -9   2   9     1597.94     1767.06     96.34 o
  -8   2   9    36798.41    38393.25    897.31 o
  -7   2   9     1380.61     1495.04     84.25 o
  -6   2   9     3473.81     3466.87    117.92 o
  -5   2   9     1022.31     1333.62     82.59 o
  -4   2   9    60025.81    62814.62   1420.85 o
  -3   2   9     2232.01     2332.34    109.18 o
  -2   2   9    10126.82     9659.84    300.28 o
  -1   2   9     5081.68     5283.90    241.78 o
   0   2   9    47936.39    48523.28   1567.11 o
   1   2   9     4984.17     5003.90    213.67 o
   2   2   9    22704.68    22341.15    594.61 o
   3   2   9      430.61      449.65     43.60 o
   4   2   9    18367.26    17621.55    590.06 o
   5   2   9     1898.68     1912.80     83.13 o
   6   2   9    29740.83    27346.61   1037.46 o
   7   2   9     2107.99     2007.90     76.28 o
   8   2   9    12654.40    12176.38    286.00 o
   9   2   9      143.63      144.02     39.38 o
  10   2   9    22707.85    22354.94    493.80 o
  11   2   9     2140.31     2175.09     95.53 o
  12   2   9     2617.25     2544.84    123.95 o
  13   2   9     1047.20     1292.33    120.42 o
  14   2   9    11776.88    12669.12    679.68 o
  15   2   9       87.63      208.28     87.34 o
  16   2   9       96.64       54.64     88.46 o
  17   2   9      178.27      170.99     90.98 o
  18   2   9    10378.47    10874.60    423.30 o
  19   2   9      281.25      362.34    180.18 o
 -18   3   9     2302.08     2254.49    229.58 o
 -17   3   9     7181.99     6950.01    302.05 o
 -16   3   9      548.74      540.81    107.43 o
 -15   3   9     4324.51     4349.60    215.71 o
 -14   3   9     3787.78     4006.01    201.31 o
 -13   3   9     7690.52     7479.73    283.20 o
 -12   3   9      239.01      180.32     61.95 o
 -11   3   9    13089.94    12979.42    352.31 o
 -10   3   9     6864.90     7139.86    258.55 o
  -9   3   9     5540.78     5303.33    202.16 o
  -8   3   9     1705.78     1672.40     87.20 o
  -7   3   9    23445.39    24129.55    778.61 o
  -6   3   9     8328.21     8792.35    239.52 o
  -5   3   9     6775.28     6730.60    189.62 o
  -4   3   9     6686.00     6561.46    185.54 o
  -3   3   9    31344.18    32132.44   1211.03 o
  -2   3   9    11881.77    12077.53    499.44 o
  -1   3   9     6340.93     6887.28    228.32 o
   0   3   9      913.31      950.65     61.06 o
   1   3   9    29037.92    29225.92    803.01 o
   2   3   9     6294.31     6318.92    210.61 o
   3   3   9      234.73      411.69     67.97 o
   4   3   9     6811.53     6844.87    186.95 o
   5   3   9    32731.96    33965.87    787.87 o
   6   3   9      308.11      350.20     44.43 o
   7   3   9      319.73      366.22     55.89 o
   8   3   9    10889.30    10319.12    381.14 o
   9   3   9    23669.61    21733.79    946.61 o
  10   3   9     1997.30     1978.58    100.64 o
  11   3   9     1576.80     1598.66    156.55 o
  12   3   9     1238.17     1382.71    102.76 o
  13   3   9    12418.27    12109.33    352.59 o
  14   3   9      207.52      205.46     85.69 o
  15   3   9     2162.24     2209.39    169.77 o
  16   3   9     2910.54     3037.17    202.16 o
  17   3   9     6198.98     6180.06    296.05 o
  18   3   9      505.75      391.44    130.24 o
 -18   4   9      622.28      373.74    219.62 o
 -17   4   9     3732.14     3134.82    272.70 o
 -16   4   9     1017.07     1196.20    141.94 o
 -15   4   9     4636.65     4732.07    281.86 o
 -14   4   9       15.18       22.99     79.07 o
 -13   4   9     5474.02     5224.56    301.97 o
 -12   4   9     1114.28     1032.98    107.74 o
 -11   4   9     7522.35     7600.29    236.27 o
 -10   4   9     1163.34     1196.53     85.57 o
  -9   4   9    14459.42    14995.99    392.33 o
  -8   4   9     4244.57     4062.00    178.24 o
  -7   4   9     5097.75     5457.83    187.14 o
  -6   4   9       37.14       34.26     35.92 o
  -5   4   9    29103.85    30232.94    713.39 o
  -4   4   9     7147.82     7539.63    208.74 o
  -3   4   9     3884.94     4088.85    114.92 o
  -2   4   9     2041.52     2026.19     93.39 o
  -1   4   9    27922.40    28439.73    754.40 o
   0   4   9     1853.24     1815.98     76.99 o
   1   4   9     1480.17     1448.80     83.98 o
   2   4   9     6324.15     6428.13    217.31 o
   3   4   9    32308.21    32701.45    896.06 o
   4   4   9     2546.68     2471.88    112.31 o
   5   4   9     1083.61     1028.18     75.97 o
   6   4   9      446.92      460.33     79.49 o
   7   4   9    23357.30    23694.73    865.91 o
   8   4   9     1225.57     1162.63     93.34 o
   9   4   9     1020.68      849.06     88.58 o
  10   4   9     1230.62     1189.64    105.69 o
  11   4   9    14635.94    13935.66    888.82 o
  12   4   9      126.59      114.49     66.43 o
  13   4   9     2720.40     2698.39    198.82 o
  14   4   9     2844.97     2702.27    157.54 o
  15   4   9     8111.85     7716.01    326.86 o
  16   4   9      495.79      499.36    120.34 o
  17   4   9     4224.41     4304.43    543.85 o
  18   4   9       53.98      153.79    119.12 o
 -17   5   9      399.12      313.42    159.31 o
 -16   5   9      561.02      572.84    163.15 o
 -15   5   9      641.47      710.76    159.96 o
 -14   5   9     6358.22     6561.44    546.17 o
 -13   5   9     2019.05     2116.27    210.44 o
 -12   5   9      229.39      295.85    112.85 o
 -11   5   9     1026.83      936.12    141.60 o
 -10   5   9    23741.66    24716.69    732.12 o
  -9   5   9     2331.92     2400.37    145.66 o
  -8   5   9     2446.72     2466.52    191.85 o
  -7   5   9     9067.06     9239.13    278.50 o
  -6   5   9    28341.59    29781.36    736.14 o
  -5   5   9     1398.84     1439.45     88.75 o
  -4   5   9     1760.25     1746.06    108.45 o
  -3   5   9     6210.52     6243.76    258.88 o
  -2   5   9    11854.67    12145.06    329.14 o
  -1   5   9     2230.09     2260.96    102.96 o
   0   5   9     9191.41     9136.94    257.50 o
   1   5   9     1113.41     1168.79     74.56 o
   2   5   9    15418.49    15049.41    576.03 o
   3   5   9        3.45       -6.21     26.29 o
   4   5   9    22478.58    23241.30    657.47 o
   5   5   9     7347.69     7272.62    246.16 o
   6   5   9    11108.04    11111.26    452.93 o
   7   5   9     4021.91     4255.80    524.01 o
   8   5   9     9821.25    10053.24    417.16 o
   9   5   9      902.86      850.98    114.96 o
  10   5   9     1575.55     1637.64    153.03 o
  11   5   9       16.48       62.41     74.47 o
  12   5   9    10652.06     9990.11    358.73 o
  13   5   9      470.18      414.31     88.54 o
  14   5   9     1364.50     1355.69    126.74 o
  15   5   9      178.62      148.77     87.88 o
  16   5   9     9594.72     8761.80   1049.39 o
  17   5   9     1176.45     1055.99    169.54 o
 -16   6   9     6504.69     5887.64    863.08 o
 -15   6   9      728.08      699.63    181.16 o
 -14   6   9       11.54     -119.84    114.19 o
 -13   6   9      510.46      555.76    146.82 o
 -12   6   9    10363.28     9350.54    584.70 o
 -11   6   9     2481.01     2561.68    225.94 o
 -10   6   9     1578.77     1737.67    189.34 o
  -9   6   9     7455.74     7431.00    601.11 o
  -8   6   9    29173.87    27776.63   1410.21 o
  -7   6   9      880.72     1003.82    101.86 o
  -6   6   9     2266.36     2450.77    145.18 o
  -5   6   9     7924.51     7888.14    362.32 o
  -4   6   9    12262.31    12776.60    359.28 o
  -3   6   9       39.42       37.86     43.54 o
  -2   6   9     2737.06     2678.40    119.64 o
  -1   6   9     4687.92     4798.39    166.58 o
   0   6   9     9105.98     9179.91    280.02 o
   1   6   9     2618.85     2546.19    113.13 o
   2   6   9    14664.71    14951.01    395.01 o
   3   6   9    14328.50    15450.66    809.14 o
   4   6   9    18330.26    17802.13    524.07 o
   5   6   9      104.80       28.44     70.04 o
   6   6   9    13331.46    12892.19    513.13 o
   7   6   9     4613.70     4495.16    446.95 o
   8   6   9     3772.47     3560.09    219.92 o
   9   6   9     1557.28     1515.10    161.22 o
  10   6   9     8255.10     7935.41    442.14 o
  11   6   9     2493.75     2476.97    340.99 o
  12   6   9     1109.20     1216.58    163.45 o
  13   6   9      472.36      416.88    134.86 o
  14   6   9     9180.72     9310.89    747.87 o
  15   6   9     4333.67     4083.51    242.14 o
  16   6   9      373.16      571.08    160.98 o
 -15   7   9     3024.72     2897.60    296.89 o
 -14   7   9      477.43      383.37    163.75 o
 -13   7   9     3491.09     3832.10    306.50 o
 -12   7   9       70.26       84.48    134.14 o
 -11   7   9     9106.63     8433.49    603.00 o
 -10   7   9      204.95      302.83    123.59 o
  -9   7   9     5764.99     6009.04    532.68 o
  -8   7   9        1.35      -45.33     84.22 o
  -7   7   9    17879.62    19319.21    938.57 o
  -6   7   9      793.02      948.70    108.18 o
  -5   7   9     1481.67     1450.67    121.81 o
  -4   7   9      163.71      199.53     58.05 o
  -3   7   9    15909.95    16360.72    439.25 o
  -2   7   9      930.41     1076.60     85.48 o
  -1   7   9      484.90      430.37     62.70 o
   0   7   9      128.48      179.32     53.76 o
   1   7   9    17305.14    17993.39    471.33 o
   2   7   9      115.13      154.82     55.10 o
   3   7   9        0.20        2.47     38.93 o
   4   7   9      273.94      290.32     67.38 o
   5   7   9    18697.21    19197.98   1300.40 o
   6   7   9      422.65      603.69    110.77 o
   7   7   9      595.75      647.73    123.76 o
   8   7   9      222.41      163.84     94.67 o
   9   7   9     7928.35     7253.63    358.08 o
  10   7   9       85.76       -5.27     95.35 o
  11   7   9     1547.47     1619.17    318.84 o
  12   7   9      595.49      430.18    134.24 o
  13   7   9     9012.75     8407.61    561.58 o
  14   7   9       19.14      -35.44    106.46 o
 -13   8   9     3251.25     3121.42    304.92 o
 -12   8   9     3694.28     3147.03    294.25 o
 -11   8   9     1456.84     1649.19    223.40 o
 -10   8   9      311.02      288.64    156.05 o
  -9   8   9     9185.08     8778.78    827.44 o
  -8   8   9     9199.68     8512.35    657.91 o
  -7   8   9     3752.40     3995.44    436.41 o
  -6   8   9     2437.16     2482.91    167.80 o
  -5   8   9     6418.56     6526.44    284.40 o
  -4   8   9     4460.39     4601.90    217.64 o
  -3   8   9      937.23     1121.63    117.43 o
  -2   8   9     1422.14     1317.65    100.91 o
  -1   8   9     8449.19     8312.52    288.08 o
   0   8   9     5501.92     5381.64    195.94 o
   1   8   9      309.34      421.65     70.53 o
   2   8   9     2707.47     2588.41    240.41 o
   3   8   9    11758.43    12874.91    735.93 o
   4   8   9     4531.98     4686.91    207.18 o
   5   8   9       24.45      -16.17     76.84 o
   6   8   9     5591.22     5047.70    400.72 o
   7   8   9     6336.06     5770.70    352.55 o
   8   8   9      594.38      524.98    141.60 o
   9   8   9      428.52      422.28    195.54 o
  10   8   9     3209.30     2988.10    486.45 o
  11   8   9     3687.44     3702.97    358.33 o
  12   8   9     1567.51     1660.23    208.46 o
  13   8   9      867.94      956.73    191.95 o
 -11   9   9       56.46      -66.24    146.21 o
 -10   9   9     9159.95     8697.35    961.33 o
  -9   9   9       19.88     -108.85    121.24 o
  -8   9   9      824.10      896.11    168.33 o
  -7   9   9      105.09      276.33    132.69 o
  -6   9   9    12050.00    12219.76    621.67 o
  -5   9   9     1481.31     1817.95    175.57 o
  -4   9   9     1885.35     1906.61    157.00 o
  -3   9   9        1.76      -40.47     77.07 o
  -2   9   9     8164.75     8447.61    329.70 o
  -1   9   9      255.17      271.89     88.81 o
   0   9   9     5207.46     4864.05    222.52 o
   1   9   9      114.80      185.97     82.12 o
   2   9   9     6638.24     6711.22    274.72 o
   3   9   9      139.02      100.88     73.33 o
   4   9   9     5928.37     6333.62    970.96 o
   5   9   9       19.42      -50.50     95.69 o
   6   9   9     4741.13     4298.85    283.00 o
   7   9   9      223.21      276.83    122.44 o
   8   9   9     6913.34     6416.40    360.93 o
   9   9   9       92.85       36.80    170.50 o
  10   9   9     1462.30     1361.04    203.24 o
  11   9   9      555.86      497.32    204.21 o
  -8  10   9     4262.25     3859.10    323.65 o
  -7  10   9      354.15      388.39    160.03 o
  -6  10   9       63.14      111.05    135.29 o
  -5  10   9     8753.88     8871.01    595.90 o
  -4  10   9     5384.23     5777.85    472.75 o
  -3  10   9      519.18      524.42    118.09 o
  -2  10   9     1380.17     1764.88    221.09 o
  -1  10   9     7538.23     7253.20    368.47 o
   0  10   9     3306.68     3426.35    267.79 o
   1  10   9      501.60      736.31    159.90 o
   2  10   9     2775.84     2560.92    257.19 o
   3  10   9     2761.28     2346.14    239.85 o
   4  10   9     2433.94     2411.58    253.34 o
   5  10   9      496.83      516.17    145.45 o
   6  10   9     1621.17     1614.65    281.27 o
   7  10   9     6363.27     6267.25    376.44 o
   8  10   9     1253.83     1240.30    327.51 o
   0  11   9       47.51       70.64    125.13 o
 -18   0  10      550.93      493.19    202.28 o
 -16   0  10    18191.58    16297.31   1315.81 o
 -14   0  10     3053.41     3398.58    155.78 o
 -12   0  10    38861.46    40916.63   1245.47 o
 -10   0  10     7448.68     7759.85    233.78 o
  -8   0  10     9811.32    10209.05    334.24 o
  -6   0  10     8722.30     8777.98    352.09 o
  -4   0  10    16914.10    16966.92    598.71 o
  -2   0  10    46089.32    45087.75   3479.29 o
   0   0  10    13879.78    13575.07    637.68 o
   2   0  10    48434.55    48646.46   2225.13 o
   4   0  10      786.60      716.66    109.81 o
   6   0  10    16627.68    16433.02    467.21 o
   8   0  10      136.41      101.00     48.33 o
  10   0  10    48859.48    50717.11   1358.35 o
  12   0  10       65.52       71.86     70.76 o
  14   0  10    13850.91    13225.53    757.12 o
  16   0  10     1448.60     1641.39    292.83 o
  18   0  10     4436.39     4590.89    475.85 o
 -19   1  10     1473.23     1223.31    186.49 o
 -18   1  10     3130.37     3050.15    237.36 o
 -17   1  10     3448.09     3571.72    204.29 o
 -16   1  10     2226.90     2203.79    159.67 o
 -15   1  10     6116.16     6070.40    233.87 o
 -14   1  10     9145.01     9167.64    212.25 o
 -13   1  10     1729.56     1400.05    147.34 o
 -12   1  10     2316.41     2010.31    175.90 o
 -11   1  10    13725.97    14438.95    449.96 o
 -10   1  10     8677.25     8653.88    334.25 o
  -9   1  10      444.45      487.84     54.29 o
  -8   1  10     3489.65     3414.78    116.55 o
  -7   1  10    11640.66    11877.51    281.65 o
  -6   1  10     3585.61     3239.29    188.25 o
  -5   1  10      477.70      527.60     60.62 o
  -4   1  10    17326.73    17398.66    508.94 o
  -3   1  10    42349.37    41283.71   1353.78 o
  -2   1  10     9477.08     9113.88    447.92 o
  -1   1  10      169.60      147.14     58.76 o
   0   1  10    12299.66    11962.73    677.17 o
   1   1  10    21400.33    20610.52    707.26 o
   2   1  10     6672.08     6485.88    176.72 o
   3   1  10     3676.72     3693.49    117.34 o
   4   1  10     7583.55     7595.75    202.08 o
   5   1  10    11063.98    11042.29    252.26 o
   6   1  10       27.47       22.01     32.33 o
   7   1  10     6544.54     6838.61    161.43 o
   8   1  10    20586.62    21107.31    421.76 o
   9   1  10    17320.57    17977.61    368.06 o
  10   1  10      375.66      322.01     58.73 o
  11   1  10     6709.55     6818.43    213.77 o
  12   1  10    10420.14    10781.46    309.32 o
  13   1  10     4040.69     4110.17    211.87 o
  14   1  10      460.78      517.96     93.46 o
  15   1  10     3520.68     3775.47    409.92 o
  16   1  10     2281.22     2516.07    176.34 o
  17   1  10     1123.56     1053.29    248.52 o
  18   1  10      897.67      897.27    203.49 o
 -18   2  10        9.90      101.74    121.64 o
 -17   2  10     9352.59     9530.19    447.37 o
 -16   2  10      448.29      423.99    102.51 o
 -15   2  10     3525.12     3654.84    196.51 o
 -14   2  10        3.84       15.28     71.79 o
 -13   2  10    21639.32    21919.54    558.60 o
 -12   2  10      278.62      229.45     54.78 o
 -11   2  10     2023.29     2192.29    132.68 o
 -10   2  10     2758.73     2841.56    115.97 o
  -9   2  10    21563.98    22650.30    558.63 o
  -8   2  10       39.38       80.99     38.75 o
  -7   2  10      313.85      401.11     49.44 o
  -6   2  10       25.22       96.67     36.15 o
  -5   2  10    29188.33    30437.51    715.95 o
  -4   2  10      498.52      515.37     61.66 o
  -3   2  10      640.26      827.37     73.99 o
  -2   2  10      428.50      502.27     58.71 o
  -1   2  10    56718.91    56691.74   1830.17 o
   0   2  10       50.88       55.66     42.40 o
   1   2  10     6955.92     6657.08    372.78 o
   2   2  10     4962.95     4830.37    223.55 o
   3   2  10    28183.61    27402.11    644.71 o
   4   2  10      132.09      152.20     35.24 o
   5   2  10     9589.61     8918.87    441.02 o
   6   2  10      170.29      173.25     35.70 o
   7   2  10    14823.52    13419.50    699.19 o
   8   2  10     1623.81     1503.90     75.43 o
   9   2  10    12160.28    11619.81    280.30 o
  10   2  10      498.00      543.50     56.75 o
  11   2  10    15711.66    15228.58    637.07 o
  12   2  10      135.98      290.84     63.79 o
  13   2  10    10410.53     9998.58    354.58 o
  14   2  10      398.62      644.44    104.81 o
  15   2  10     2719.45     2710.21    290.97 o
  16   2  10      161.03      216.26    100.47 o
  17   2  10     6282.70     6039.25    284.68 o
  18   2  10      366.40      608.02    132.25 o
 -18   3  10     7744.61     6975.92    583.73 o
 -17   3  10       55.70      -56.35     97.01 o
 -16   3  10      316.39      289.29    100.25 o
 -15   3  10     5725.38     5731.81    257.33 o
 -14   3  10    13108.10    12875.26    552.99 o
 -13   3  10     1133.01     1013.35    211.60 o
 -12   3  10     5809.28     5817.05    201.70 o
 -11   3  10     6165.62     6052.61    200.95 o
 -10   3  10     8744.47     8609.87    297.23 o
  -9   3  10     1977.91     2092.55    105.79 o
  -8   3  10     5964.42     6376.66    307.27 o
  -7   3  10    13839.07    13980.73    361.43 o
  -6   3  10    11553.42    12002.43    312.98 o
  -5   3  10     2573.19     2625.93    101.65 o
  -4   3  10    10293.92    10657.33    385.45 o
  -3   3  10    10146.11     9987.73    449.39 o
  -2   3  10    13113.98    13660.76    545.85 o
  -1   3  10       42.68       47.18     37.56 o
   0   3  10    32745.00    33700.70   1119.09 o
   1   3  10    12494.32    12485.87    379.31 o
   2   3  10     3463.28     3326.89    140.15 o
   3   3  10       41.42      108.58     42.35 o
   4   3  10    18330.02    18394.44    445.73 o
   5   3  10     8520.16     8877.73    239.34 o
   6   3  10     2219.31     2266.75    130.41 o
   7   3  10    10035.79    10225.73    276.33 o
   8   3  10    18893.18    18212.91    632.17 o
   9   3  10     4493.47     4461.40    300.31 o
  10   3  10      985.26      860.84     73.36 o
  11   3  10     1866.97     1855.34    111.79 o
  12   3  10    17746.65    17023.36    567.54 o
  13   3  10     3059.29     2932.55    149.33 o
  14   3  10      524.65      612.82    111.83 o
  15   3  10      499.51      466.48    109.62 o
  16   3  10     6598.35     6934.57    324.92 o
  17   3  10      322.54      289.30    119.38 o
  18   3  10      555.04      638.67    136.50 o
 -17   4  10      446.93      340.71    155.44 o
 -16   4  10     9742.24     9734.07    482.21 o
 -15   4  10      764.15      931.86    159.53 o
 -14   4  10     1738.88     1601.39    193.44 o
 -13   4  10      912.53      885.27    211.92 o
 -12   4  10    16605.60    16099.60   1211.78 o
 -11   4  10      594.03      664.38     94.52 o
 -10   4  10     4446.57     4519.08    203.09 o
  -9   4  10     4722.86     4201.97    440.86 o
  -8   4  10    26970.57    27662.26    800.26 o
  -7   4  10       77.56       72.53     55.58 o
  -6   4  10    25626.14    26733.08    768.14 o
  -5   4  10     5096.35     5258.82    208.21 o
  -4   4  10     6095.55     6317.34    231.43 o
  -3   4  10      493.10      523.83     67.63 o
  -2   4  10    26880.86    27401.53    764.41 o
  -1   4  10     3788.24     3990.48    189.92 o
   0   4  10    11672.74    12526.09    335.52 o
   1   4  10     2253.60     2332.52    116.39 o
   2   4  10    26914.52    27402.06    766.67 o
   3   4  10     5000.53     5088.44    188.28 o
   4   4  10     6772.31     7082.74    240.01 o
   5   4  10     1144.11     1041.32     79.83 o
   6   4  10    36173.68    35833.16    982.65 o
   7   4  10     6938.74     7091.03    206.28 o
   8   4  10     1072.18     1045.84     93.04 o
   9   4  10       59.81      116.79     60.44 o
  10   4  10    16362.84    15746.33    488.69 o
  11   4  10      431.90      617.90    105.68 o
  12   4  10       18.75       27.86     64.72 o
  13   4  10     2382.18     2403.05    145.07 o
  14   4  10    10880.53    10324.06    681.59 o
  15   4  10      431.80      470.73    120.84 o
  16   4  10      209.02      354.55    117.30 o
  17   4  10      663.34      691.88    139.55 o
 -17   5  10     3043.84     2689.92    283.31 o
 -16   5  10      274.45      352.49    159.02 o
 -15   5  10     5008.20     4927.88    336.69 o
 -14   5  10      284.65      202.41    125.89 o
 -13   5  10     1181.75     1369.79    183.22 o
 -12   5  10      392.87      453.97    129.56 o
 -11   5  10    12300.38    11829.24    941.10 o
 -10   5  10     1264.69     1371.89    123.61 o
  -9   5  10      534.35      302.93    227.39 o
  -8   5  10       50.83       62.81     62.86 o
  -7   5  10    30208.49    31807.96   1029.69 o
  -6   5  10     1023.65     1042.45     84.96 o
  -5   5  10      240.20      323.96     59.67 o
  -4   5  10     3732.85     3925.02    149.97 o
  -3   5  10    14944.67    14611.54    392.41 o
  -2   5  10     1353.72     1269.31     84.52 o
  -1   5  10      947.59      965.93     75.95 o
   0   5  10      408.03      340.36     52.49 o
   1   5  10    21832.54    22308.71    631.77 o
   2   5  10      651.09      622.15     71.50 o
   3   5  10     5935.82     5033.21    494.68 o
   4   5  10      190.67      272.53     58.93 o
   5   5  10    29624.31    30587.60    852.12 o
   6   5  10       19.98      -22.45     45.33 o
   7   5  10     4186.02     4684.51    327.51 o
   8   5  10     1969.26     2048.22    164.82 o
   9   5  10     8475.31     8277.60    371.58 o
  10   5  10      118.44      135.40     88.04 o
  11   5  10     4274.48     4457.49    236.92 o
  12   5  10      416.44      374.57     97.51 o
  13   5  10     3233.57     2978.62    166.93 o
  14   5  10      235.73      230.20    119.29 o
  15   5  10     7885.45     7508.11    443.80 o
  16   5  10      385.74      448.15    151.09 o
 -15   6  10     1393.74     1534.69    225.69 o
 -14   6  10      582.26      510.09    160.54 o
 -13   6  10     5156.15     4178.59    309.09 o
 -12   6  10      883.36      786.31    161.01 o
 -11   6  10      304.04      199.29    226.37 o
 -10   6  10     1561.20     1558.03    363.15 o
  -9   6  10    21651.55    20605.16   1179.46 o
  -8   6  10     3516.65     3714.16    266.96 o
  -7   6  10       47.87       79.16     69.81 o
  -6   6  10     5325.05     5401.85    252.49 o
  -5   6  10    20697.15    21395.95    846.44 o
  -4   6  10     4056.08     3989.50    157.74 o
  -3   6  10      969.93     1029.33     86.54 o
  -2   6  10     3724.77     4178.40    200.77 o
  -1   6  10     9969.58    10425.91    300.86 o
   0   6  10      640.06      755.11     73.13 o
   1   6  10     4891.47     4677.88    166.31 o
   2   6  10     4656.12     4761.13    167.32 o
   3   6  10    24952.59    24328.89    871.14 o
   4   6  10      574.66      597.95     75.80 o
   5   6  10     3891.14     4119.27    197.44 o
   6   6  10     6205.95     5883.55    294.16 o
   7   6  10     7497.90     7384.07    653.09 o
   8   6  10      154.35      155.44     85.53 o
   9   6  10     4018.07     4229.84    548.09 o
  10   6  10     2187.07     2503.68    249.48 o
  11   6  10     1833.73     1838.91    236.00 o
  12   6  10       14.17        6.97    100.66 o
  13   6  10     4234.05     3633.66    264.11 o
  14   6  10     2714.46     2932.92    204.19 o
  15   6  10     2016.86     2126.87    189.12 o
 -14   7  10     3909.26     3467.69    460.44 o
 -13   7  10        6.33       53.91    143.33 o
 -12   7  10      945.48     1120.96    194.29 o
 -11   7  10      598.66      690.01    163.47 o
 -10   7  10     9057.32     9171.59   1434.29 o
  -9   7  10       17.88       22.59    107.51 o
  -8   7  10     7277.37     7136.59    290.40 o
  -7   7  10      882.92      830.26    108.36 o
  -6   7  10     8349.73     8719.00    347.28 o
  -5   7  10      148.65      168.38     73.11 o
  -4   7  10    10815.86    11643.49    417.38 o
  -3   7  10     1145.77     1161.82     94.89 o
  -2   7  10     2661.34     2730.18    131.62 o
  -1   7  10       39.37       16.21     49.33 o
   0   7  10     5954.73     6137.44    207.40 o
   1   7  10       83.75      139.36     55.03 o
   2   7  10     3559.52     3378.96    188.81 o
   3   7  10        4.71        1.16     51.94 o
   4   7  10    17067.88    17119.83    525.29 o
   5   7  10      279.67      367.47    105.52 o
   6   7  10     1031.99     1180.40    147.81 o
   7   7  10       59.09       48.28    104.03 o
   8   7  10    10644.11    10701.28    475.43 o
   9   7  10      378.08      452.72    126.34 o
  10   7  10       51.18      -22.46     97.22 o
  11   7  10      265.83      283.34    123.59 o
  12   7  10     5437.65     5041.56    704.14 o
  13   7  10        5.25     -125.52    108.57 o
  14   7  10       20.41      -45.47    127.18 o
 -12   8  10     3698.38     3742.19    951.70 o
 -11   8  10      771.75      892.38    193.38 o
 -10   8  10     4435.48     4276.01    492.22 o
  -9   8  10     4905.35     4770.04    332.32 o
  -8   8  10     5938.64     6054.58    354.02 o
  -7   8  10        0.46      -13.53     78.75 o
  -6   8  10     3960.51     4127.54    216.33 o
  -5   8  10     8515.38     8363.33    532.11 o
  -4   8  10     6576.74     6901.29    282.30 o
  -3   8  10      404.13      379.92     89.78 o
  -2   8  10     6612.30     6684.63    231.80 o
  -1   8  10     2821.16     2705.54    141.39 o
   0   8  10     1261.78     1307.01    111.23 o
   1   8  10      224.87      246.78     85.70 o
   2   8  10    14336.22    14175.46    460.07 o
   3   8  10     5769.73     4986.97    641.35 o
   4   8  10     1709.28     1873.33    178.95 o
   5   8  10     2077.72     1989.24    187.13 o
   6   8  10     6689.99     7075.42    561.58 o
   7   8  10     3584.25     3498.16    250.11 o
   8   8  10      518.79      627.79    144.83 o
   9   8  10     2468.75     2258.77    224.56 o
  10   8  10     5612.11     5302.22    331.66 o
  11   8  10     1019.53      922.99    175.93 o
  12   8  10      553.19      415.06    212.88 o
 -10   9  10      173.71       18.60    149.18 o
  -9   9  10       11.81       77.60    139.59 o
  -8   9  10       30.06       68.63    159.90 o
  -7   9  10    11995.99    11779.69   1169.40 o
  -6   9  10      476.40      488.37    113.69 o
  -5   9  10       52.42       33.55     87.18 o
  -4   9  10      971.80     1161.03    138.81 o
  -3   9  10    12254.00    12087.36    659.42 o
  -2   9  10       85.70        8.04     80.39 o
  -1   9  10      771.19      808.70    123.41 o
   0   9  10      123.59      154.40     86.74 o
   1   9  10     9070.22     9260.34    346.05 o
   2   9  10      294.34      275.43     87.38 o
   3   9  10     2374.16     2462.70    431.54 o
   4   9  10       52.74       22.88     99.42 o
   5   9  10     8323.81     8063.60    621.30 o
   6   9  10      266.33      273.01    128.30 o
   7   9  10     3044.65     2831.24    249.50 o
   8   9  10      116.54       60.84    124.77 o
   9   9  10     4870.27     4648.14    879.45 o
  10   9  10       24.55       18.16    179.17 o
  -7  10  10        2.58     -117.60    142.35 o
  -6  10  10     2309.19     2383.25    355.44 o
  -5  10  10     5714.54     6002.76    295.84 o
  -4  10  10     1374.50     1578.64    165.14 o
  -3  10  10       75.81       21.30    100.49 o
  -2  10  10     5135.44     5499.33    321.97 o
  -1  10  10     5716.87     5897.91    336.47 o
   0  10  10     2317.02     2168.96    212.18 o
   1  10  10     1207.40     1516.55    189.22 o
   2  10  10     1558.68     1634.74    213.84 o
   3  10  10     2791.46     3088.31    282.23 o
   4  10  10       59.79      -41.13    120.42 o
   5  10  10      410.99      361.85    142.73 o
   6  10  10     4058.00     4315.32    313.00 o
   7  10  10     2702.80     2458.47    250.16 o
 -17   0  11     9818.41    10555.38    651.16 o
 -15   0  11       37.60      115.84     69.67 o
 -13   0  11    30600.25    32650.61    796.89 o
 -11   0  11      141.73      222.19     59.73 o
  -9   0  11    20347.59    19898.64    645.79 o
  -7   0  11     6057.72     6583.09    293.45 o
  -5   0  11    14124.15    14265.74    527.19 o
  -3   0  11    15995.32    15290.32    552.36 o
  -1   0  11    39434.95    38436.40   1366.86 o
   1   0  11    32136.44    34559.93   1126.74 o
   3   0  11    19829.98    19964.49    978.67 o
   5   0  11    13005.67    13660.51    474.44 o
   7   0  11      461.69      531.17     63.32 o
   9   0  11    21469.25    21901.21    624.46 o
  11   0  11     2399.23     2672.04    176.32 o
  13   0  11    21905.16    22323.16   1956.38 o
  15   0  11      126.71      141.33     76.77 o
  17   0  11     6051.90     6690.79    550.98 o
 -18   1  11     3035.48     2681.71    314.02 o
 -17   1  11      102.54      167.80    113.45 o
 -16   1  11     1480.41     1946.53    188.96 o
 -15   1  11     8808.89     8584.82    386.79 o
 -14   1  11     7137.41     7641.67    494.41 o
 -13   1  11      183.40      278.36     60.89 o
 -12   1  11    15548.45    16189.85    507.29 o
 -11   1  11    18980.09    19446.65    585.93 o
 -10   1  11     2798.73     2830.44    126.01 o
  -9   1  11      213.79      176.19     47.11 o
  -8   1  11     9635.23    10051.58    253.08 o
  -7   1  11     7868.73     8002.46    315.89 o
  -6   1  11     3099.13     2942.34    127.64 o
  -5   1  11     5022.37     4869.20    190.99 o
  -4   1  11    18141.42    19320.62    683.85 o
  -3   1  11    19301.13    19044.10    671.82 o
  -2   1  11     8975.97     8729.75    348.04 o
  -1   1  11    12581.66    12346.93    459.71 o
   0   1  11    38924.10    39779.31   1312.41 o
   1   1  11    19605.40    19003.94    536.84 o
   2   1  11      205.76      326.70     48.94 o
   3   1  11     8569.53     8553.86    228.34 o
   4   1  11    16929.17    16135.64    478.28 o
   5   1  11     3719.46     3738.89    129.35 o
   6   1  11      557.77      617.92     57.51 o
   7   1  11     8823.39     8974.92    225.47 o
   8   1  11    20350.72    20615.59    417.49 o
   9   1  11     3132.73     3201.33    151.99 o
  10   1  11      420.26      468.76     56.34 o
  11   1  11    10336.12    10675.95    302.68 o
  12   1  11    13485.54    13552.75    570.40 o
  13   1  11     1078.96     1045.91     94.08 o
  14   1  11     4602.11     4456.51    218.62 o
  15   1  11     3880.83     3885.32    321.84 o
  16   1  11     3125.13     2799.39    188.10 o
  17   1  11        5.99      165.61    145.59 o
  18   1  11     1896.29     2300.37    266.26 o
 -18   2  11     3542.27     3498.55    396.86 o
 -17   2  11      647.05      554.91    141.59 o
 -16   2  11     6555.53     6641.36    333.60 o
 -15   2  11     1122.97     1190.43    130.29 o
 -14   2  11     7853.85     7290.77    320.84 o
 -13   2  11     1843.48     1355.44    246.05 o
 -12   2  11    11286.64    11261.59    375.44 o
 -11   2  11     1080.08      980.57     85.50 o
 -10   2  11    15608.64    16588.52    431.69 o
  -9   2  11      897.13      988.90     78.70 o
  -8   2  11     4685.26     4993.04    166.41 o
  -7   2  11      969.16     1146.33    110.96 o
  -6   2  11    27757.58    29770.59    710.04 o
  -5   2  11     2701.31     2883.79    140.81 o
  -4   2  11      761.17      656.37     73.65 o
  -3   2  11      798.84      812.67     78.20 o
  -2   2  11    39715.79    40547.73   1341.32 o
  -1   2  11     6080.05     5763.87    254.44 o
   0   2  11      694.31      724.90     88.60 o
   1   2  11     8193.63     8505.11    341.00 o
   2   2  11    36391.13    35963.92    944.91 o
   3   2  11     1051.32     1147.22     75.63 o
   4   2  11      292.90      420.41     82.99 o
   5   2  11      787.29      774.43     56.04 o
   6   2  11    21703.38    20195.45   1059.22 o
   7   2  11      273.97      290.83     42.74 o
   8   2  11     4810.35     4282.39    274.73 o
   9   2  11      153.91      168.78     47.42 o
  10   2  11    15923.93    15967.40    374.83 o
  11   2  11      424.92      448.42     59.09 o
  12   2  11     4680.79     4817.73    183.67 o
  13   2  11     3311.12     3068.11    182.03 o
  14   2  11     9174.32     9710.25    361.59 o
  15   2  11      314.73      286.13     96.31 o
  16   2  11     3196.57     3217.33    209.28 o
  17   2  11      392.12      362.01    118.29 o
  18   2  11     2691.20     2124.48    288.98 o
 -18   3  11     1861.87     2394.66    362.19 o
 -17   3  11      148.27      194.17    135.42 o
 -16   3  11     3052.24     2587.09    241.01 o
 -15   3  11    10993.58    10616.00   1021.05 o
 -14   3  11      751.48      456.06    132.19 o
 -13   3  11        5.91      -75.51     85.63 o
 -12   3  11     2623.81     2590.42    160.99 o
 -11   3  11    17806.02    17189.05   1036.47 o
 -10   3  11     3464.78     3388.37    175.72 o
  -9   3  11     3810.29     4038.14    223.90 o
  -8   3  11     2817.49     2796.81    135.51 o
  -7   3  11    21124.28    22254.90    657.49 o
  -6   3  11      559.04      587.61     98.08 o
  -5   3  11     6602.87     6297.92    639.84 o
  -4   3  11    11343.75    11142.40    360.99 o
  -3   3  11    15028.99    15342.66    466.48 o
  -2   3  11      135.88      172.37     50.96 o
  -1   3  11    11918.21    12789.46    575.07 o
   0   3  11     9874.82    10373.49    404.51 o
   1   3  11    11479.37    11352.89    356.40 o
   2   3  11      736.50      662.79     73.56 o
   3   3  11    15080.35    14706.22    443.57 o
   4   3  11     6702.94     6519.85    186.83 o
   5   3  11     4866.04     4880.27    236.36 o
   6   3  11      113.69      126.63     44.95 o
   7   3  11    12066.21    12156.59    325.15 o
   8   3  11     4709.69     4702.43    369.58 o
   9   3  11      737.39      841.05     74.31 o
  10   3  11      538.24      490.30     67.83 o
  11   3  11    12556.99    11868.02    801.67 o
  12   3  11     2789.61     2713.54    171.58 o
  13   3  11      263.18      254.95     77.04 o
  14   3  11       63.69       81.78     91.46 o
  15   3  11     8078.19     8133.55    339.34 o
  16   3  11     1196.49     1452.46    165.22 o
  17   3  11       49.11      -46.42    105.66 o
 -17   4  11    11514.14    11123.82    550.11 o
 -16   4  11     1986.72     2204.10    502.82 o
 -15   4  11       90.03       35.29    123.97 o
 -14   4  11      269.55      284.10    130.01 o
 -13   4  11    10796.19    10581.21    489.95 o
 -12   4  11      145.56      244.67    115.70 o
 -11   4  11      850.68      888.33    107.90 o
 -10   4  11     4253.74     4214.31    715.70 o
  -9   4  11    15102.72    15137.24    487.45 o
  -8   4  11       20.23      -10.65     58.85 o
  -7   4  11     3072.13     3153.42    166.61 o
  -6   4  11     3113.77     3396.40    169.88 o
  -5   4  11    20842.62    21020.25    626.10 o
  -4   4  11     3729.00     3890.33    152.39 o
  -3   4  11    10274.59    10034.66    612.69 o
  -2   4  11     2613.31     2537.94    115.95 o
  -1   4  11    11141.86    11953.37    330.72 o
   0   4  11       10.86        2.01     40.72 o
   1   4  11     9624.05     9412.03    309.45 o
   2   4  11     3380.48     3267.14    148.56 o
   3   4  11     9560.91     8746.84    593.83 o
   4   4  11     1316.73     1224.68    109.75 o
   5   4  11     8864.06     9189.16    302.96 o
   6   4  11     2371.05     2244.69    173.98 o
   7   4  11     2242.48     2087.32    155.44 o
   8   4  11      408.21      366.93     86.10 o
   9   4  11    11152.46    11143.18    365.01 o
  10   4  11     1455.01     1318.50    116.87 o
  11   4  11      741.60      915.47    110.55 o
  12   4  11      616.65      718.68     94.09 o
  13   4  11     8807.87     8108.66    555.86 o
  14   4  11      747.02      558.48    103.47 o
  15   4  11     1453.52     1523.76    167.00 o
  16   4  11      912.39     1052.90    157.20 o
  17   4  11     4990.59     4953.40    282.66 o
 -16   5  11     4981.62     4977.69    359.62 o
 -15   5  11      481.40      627.10    168.77 o
 -14   5  11     3792.11     2941.23    268.10 o
 -13   5  11       68.41      -21.35    113.24 o
 -12   5  11     2922.30     2767.61    249.01 o
 -11   5  11     2076.98     1807.62    194.74 o
 -10   5  11     2344.20     2452.00    221.21 o
  -9   5  11      581.67      675.30    100.23 o
  -8   5  11    20071.34    20889.04    640.88 o
  -7   5  11     6540.97     6087.71    361.47 o
  -6   5  11     3470.19     3276.65    187.42 o
  -5   5  11      566.35      561.86     72.69 o
  -4   5  11    19521.57    20237.46    529.76 o
  -3   5  11     3171.09     3162.88    138.53 o
  -2   5  11      448.61      581.30     66.38 o
  -1   5  11      454.52      396.99     60.60 o
   0   5  11    10866.35    11065.72    378.17 o
   1   5  11     3650.28     3620.92    163.12 o
   2   5  11       45.92      123.71     53.91 o
   3   5  11      350.24      513.92     73.39 o
   4   5  11    24264.20    25408.78    804.65 o
   5   5  11     6636.96     6786.60    244.65 o
   6   5  11      689.03      841.00     85.60 o
   7   5  11     6706.64     6462.79    309.09 o
   8   5  11    10324.47    10163.41    430.41 o
   9   5  11     1237.58     1144.85    138.14 o
  10   5  11     2114.86     2302.78    307.28 o
  11   5  11     2302.19     2454.62    200.24 o
  12   5  11     4284.02     4167.79    423.83 o
  13   5  11      183.29      374.42    100.41 o
  14   5  11     3328.93     3648.13    218.56 o
  15   5  11      750.72      784.68    163.85 o
  16   5  11     6002.58     5630.32    820.70 o
 -15   6  11       94.40       65.48    154.37 o
 -14   6  11     2907.62     2961.90    285.19 o
 -13   6  11     2307.32     2329.04    407.46 o
 -12   6  11     2544.27     2475.42    248.14 o
 -11   6  11      203.48      139.06    121.92 o
 -10   6  11     7209.14     6752.66    366.81 o
  -9   6  11     5311.26     4705.33    405.31 o
  -8   6  11     3523.64     3412.42    192.81 o
  -7   6  11     1859.17     1885.63    153.58 o
  -6   6  11    28996.46    29784.08   1049.81 o
  -5   6  11     6841.68     6873.96    361.49 o
  -4   6  11     2648.00     2856.57    157.39 o
  -3   6  11     3445.26     3418.88    262.22 o
  -2   6  11    12600.99    12679.81    758.72 o
  -1   6  11     1014.68     1101.01     90.17 o
   0   6  11       17.89      -23.99     44.81 o
   1   6  11     1116.41     1188.04     90.41 o
   2   6  11    19891.24    18896.18    606.87 o
   3   6  11     1882.52     1995.31    153.35 o
   4   6  11      310.91      414.37     72.51 o
   5   6  11     4116.72     4027.26    179.27 o
   6   6  11    18921.56    18632.92   1759.87 o
   7   6  11     1440.07     1334.12    172.42 o
   8   6  11     1334.04     1457.71    163.32 o
   9   6  11     3097.29     2968.12    222.05 o
  10   6  11     6187.46     6170.36    324.90 o
  11   6  11       26.78      -24.67     98.42 o
  12   6  11     2511.70     2317.04    463.33 o
  13   6  11      757.38      802.27    158.95 o
  14   6  11     5688.58     5919.37    288.02 o
  15   6  11      180.89       77.80    115.05 o
 -14   7  11      417.70      711.89    188.58 o
 -13   7  11       99.55      117.03    168.57 o
 -12   7  11      578.99      679.54    176.89 o
 -11   7  11     7702.09     7259.03    415.48 o
 -10   7  11       63.26       83.19    127.70 o
  -9   7  11      266.74      400.71    140.87 o
  -8   7  11      856.51      902.37    120.49 o
  -7   7  11    15450.59    16411.85    907.29 o
  -6   7  11      868.51      803.29    113.21 o
  -5   7  11     3143.47     3457.31    193.60 o
  -4   7  11      276.40      213.49     68.06 o
  -3   7  11    15092.32    15498.15    433.75 o
  -2   7  11      498.27      481.30     73.91 o
  -1   7  11     3776.64     3860.17    163.54 o
   0   7  11      520.56      565.19     75.22 o
   1   7  11     8487.77     8432.05    272.14 o
   2   7  11      821.65      827.34     88.98 o
   3   7  11     8139.20     7736.70    426.80 o
   4   7  11      542.46      614.95     90.99 o
   5   7  11     8657.74     9315.10    834.18 o
   6   7  11       11.84      -56.30    163.75 o
   7   7  11    12129.25    11288.11    492.34 o
   8   7  11      935.65      995.36    154.50 o
   9   7  11     2088.17     2157.03    265.86 o
  10   7  11       23.13       97.23    111.48 o
  11   7  11     8383.03     7418.42    436.36 o
  12   7  11      343.58      143.43    125.90 o
  13   7  11      261.32      172.14    137.31 o
 -12   8  11      769.32      847.95    233.11 o
 -11   8  11       98.69      148.85    153.65 o
 -10   8  11     1783.09     1819.18    240.20 o
  -9   8  11     5422.44     4783.69    682.95 o
  -8   8  11     1158.27     1095.99    184.28 o
  -7   8  11     1455.25     1611.79    154.30 o
  -6   8  11     6597.53     6618.12    563.85 o
  -5   8  11    10402.53    11041.81    622.33 o
  -4   8  11       32.92      -30.94     76.08 o
  -3   8  11      997.93     1192.18    130.72 o
  -2   8  11     6324.16     6477.45    308.38 o
  -1   8  11     6085.83     6496.14    231.94 o
   0   8  11        7.84       47.87     60.10 o
   1   8  11     4667.38     4626.50    187.60 o
   2   8  11     4687.93     4672.30    218.31 o
   3   8  11     6021.32     5595.39    239.25 o
   4   8  11       35.28       63.28     91.51 o
   5   8  11     4148.89     4316.03    627.08 o
   6   8  11     5946.50     5877.49    472.96 o
   7   8  11     3721.77     3184.69    249.75 o
   8   8  11      844.13      807.75    159.37 o
   9   8  11     3086.93     3317.60    267.86 o
  10   8  11     2737.59     2791.75    255.81 o
  11   8  11      381.67      477.85    160.46 o
  12   8  11      355.47      364.01    150.24 o
  -9   9  11      696.29      829.94    221.55 o
  -8   9  11     7353.35     6679.58    411.34 o
  -7   9  11       16.47       66.84    147.38 o
  -6   9  11     1157.78     1281.81    168.62 o
  -5   9  11      447.31      465.60    113.54 o
  -4   9  11    12494.81    12584.39    595.40 o
  -3   9  11       82.01       73.28     92.41 o
  -2   9  11      741.30      835.66    124.15 o
  -1   9  11      106.82      143.42     92.88 o
   0   9  11    11365.65    11175.23    599.73 o
   1   9  11      139.35       77.53     82.93 o
   2   9  11        2.55       -3.34     74.98 o
   3   9  11      929.15     1079.38    160.91 o
   4   9  11     9252.33     8733.03    443.10 o
   5   9  11        4.61      -60.13    103.10 o
   6   9  11      204.53      337.05    136.78 o
   7   9  11      187.17      196.77    134.12 o
   8   9  11     8635.10     8304.46    563.51 o
   9   9  11      137.03      209.99    144.42 o
  -6  10  11     3791.76     3669.79    468.14 o
  -5  10  11     1878.78     2042.17    190.56 o
  -4  10  11     1069.51     1257.33    159.39 o
  -3  10  11     3610.12     3404.46    226.41 o
  -2  10  11     4414.79     4618.21    307.17 o
  -1  10  11     5223.33     5227.49    322.85 o
   0  10  11       46.74       16.05    116.42 o
   1  10  11     2144.21     2447.93    226.90 o
   2  10  11     4392.22     4805.73    322.17 o
   3  10  11     2052.34     1851.44    217.95 o
   4  10  11      318.55      434.04    175.31 o
   5  10  11     1981.56     1970.34    228.17 o
 -18   0  12     5141.43     5488.64    454.66 o
 -16   0  12     1953.14     2021.54    194.46 o
 -14   0  12    22381.50    24667.65    936.97 o
 -12   0  12     3356.26     3573.68    313.77 o
 -10   0  12    47862.49    52685.77   1724.48 o
  -8   0  12        7.44       77.29     70.92 o
  -6   0  12    28433.09    30281.38   1029.82 o
  -4   0  12     4863.94     4987.10    245.66 o
  -2   0  12    51255.13    48332.39   3619.92 o
   0   0  12     7457.85     6964.54    294.16 o
   2   0  12    54455.86    55978.78   2577.68 o
   4   0  12     7753.74     7871.75    460.44 o
   6   0  12     4501.25     4703.41    178.92 o
   8   0  12    14809.61    15011.38    450.00 o
  10   0  12     7141.52     7174.65    458.10 o
  12   0  12    13940.65    14373.54    559.84 o
  14   0  12     7116.34     7080.98    344.00 o
  16   0  12     5265.22     6001.10    510.53 o
  18   0  12      120.80      385.30    273.57 o
 -17   1  12      355.78      595.68    202.28 o
 -16   1  12     2702.00     2471.73    171.25 o
 -15   1  12     5953.23     5649.80    263.33 o
 -14   1  12       63.65       79.65     58.19 o
 -13   1  12     3472.90     3545.31    167.12 o
 -12   1  12    15649.94    15687.38    479.20 o
 -11   1  12    22119.30    22787.88    515.19 o
 -10   1  12     1760.13     1843.07    105.43 o
  -9   1  12     9970.04    10373.83    352.70 o
  -8   1  12     8363.06     8446.93    439.75 o
  -7   1  12     5137.09     5327.15    213.61 o
  -6   1  12        8.14       50.68     54.56 o
  -5   1  12     6474.77     6944.68    307.08 o
  -4   1  12     9539.20     9456.89    650.20 o
  -3   1  12     7903.62     7611.67    321.48 o
  -2   1  12     4805.42     4707.91    255.26 o
  -1   1  12    21157.90    19972.40    774.62 o
   0   1  12    28807.09    28239.74    776.47 o
   1   1  12     8191.72     8006.56    267.39 o
   2   1  12      382.56      375.49     43.47 o
   3   1  12    24139.63    23677.87    558.69 o
   4   1  12     8795.04     8542.09    233.25 o
   5   1  12      155.54       84.15     42.27 o
   6   1  12     2021.10     2114.48    100.68 o
   7   1  12    14079.94    14177.67    487.47 o
   8   1  12     3182.64     3415.16    110.42 o
   9   1  12     1835.21     1872.46     83.43 o
  10   1  12     5388.57     5386.30    166.11 o
  11   1  12    11503.95    11658.96    293.56 o
  12   1  12     4332.56     4790.10    217.00 o
  13   1  12      198.52      247.38     67.53 o
  14   1  12     2590.00     2649.73    173.52 o
  15   1  12     6267.72     6438.22    283.18 o
  16   1  12      917.10      933.34    136.22 o
  17   1  12      977.40      512.11    179.10 o
  18   1  12     1461.93     1510.15    239.74 o
 -17   2  12     9041.91     9530.48    685.84 o
 -16   2  12      539.35      625.16    119.90 o
 -15   2  12     3591.27     3597.83    260.74 o
 -14   2  12      183.71      325.67    114.93 o
 -13   2  12    16640.11    16430.81    824.55 o
 -12   2  12      398.33      431.23     84.57 o
 -11   2  12     8929.89     8848.25    269.80 o
 -10   2  12     1053.45     1218.77     92.04 o
  -9   2  12    16793.62    17869.58    460.00 o
  -8   2  12     2235.49     2182.15    187.85 o
  -7   2  12    11346.19    11465.81    378.39 o
  -6   2  12     2654.83     2543.90    144.41 o
  -5   2  12     9814.15     9315.93    558.36 o
  -4   2  12       70.51      113.95     70.45 o
  -3   2  12    25938.88    26446.03    914.58 o
  -2   2  12       26.35        4.99     82.84 o
  -1   2  12    13065.59    12764.97    899.68 o
   0   2  12      888.91      987.17    106.36 o
   1   2  12    31911.78    32052.54   1084.77 o
   2   2  12      706.99      744.43     96.20 o
   3   2  12     3714.79     3493.37    156.95 o
   4   2  12     2566.76     2534.43    126.29 o
   5   2  12    22158.48    19803.61    846.03 o
   6   2  12      115.89      145.28     40.75 o
   7   2  12       99.14      103.01     38.91 o
   8   2  12      187.99      210.97     49.43 o
   9   2  12    20471.32    20359.17    514.70 o
  10   2  12       11.21      -24.94     44.15 o
  11   2  12       48.85       51.93     50.37 o
  12   2  12       25.84      -22.15     62.08 o
  13   2  12    15926.23    16969.38    542.27 o
  14   2  12        4.56       66.13     87.98 o
  15   2  12      249.44      251.90    101.91 o
  16   2  12      268.15      327.61    199.37 o
  17   2  12     5766.23     5588.01    287.56 o
 -17   3  12      441.99      288.38    157.30 o
 -16   3  12     8235.87     7536.77    409.09 o
 -15   3  12     1511.88     1291.40    288.98 o
 -14   3  12     2246.54     2297.56    222.48 o
 -13   3  12     2976.43     2881.20    234.20 o
 -12   3  12    17266.27    16314.45    680.06 o
 -11   3  12     5225.86     5248.50    232.90 o
 -10   3  12       27.19       18.71     63.42 o
  -9   3  12      178.89      312.79     77.64 o
  -8   3  12    20951.26    21531.18    651.05 o
  -7   3  12     6594.71     6666.65    259.28 o
  -6   3  12      143.38      190.47     65.38 o
  -5   3  12     8563.29     8737.90    357.09 o
  -4   3  12    19386.30    20771.09   1059.98 o
  -3   3  12      400.71      388.11     67.41 o
  -2   3  12      277.39      221.40     70.48 o
  -1   3  12    13563.69    14122.10    533.10 o
   0   3  12    28183.70    27461.80   1490.16 o
   1   3  12     4915.75     4651.48    287.64 o
   2   3  12    12159.59    11342.82    433.32 o
   3   3  12     3903.78     3615.25    257.21 o
   4   3  12    19345.74    18231.43    810.35 o
   5   3  12     2911.80     2630.40    139.54 o
   6   3  12     6952.88     7113.71    257.58 o
   7   3  12     8470.06     8841.47    255.83 o
   8   3  12     7820.37     7755.29    340.51 o
   9   3  12      692.14      700.75     76.43 o
  10   3  12     3450.05     3296.87    224.85 o
  11   3  12     5559.50     5411.21    201.83 o
  12   3  12     4427.04     4319.64    184.01 o
  13   3  12        2.34       73.94     91.48 o
  14   3  12     8014.43     7626.75    324.19 o
  15   3  12     2077.74     2028.07    229.64 o
  16   3  12     1201.83     1445.42    234.43 o
  17   3  12       17.69      -18.05    118.69 o
 -16   4  12     1266.44     1212.21    200.76 o
 -15   4  12       13.11      172.18    136.86 o
 -14   4  12    12234.01    11741.85    781.20 o
 -13   4  12     2069.21     2065.79    231.18 o
 -12   4  12      863.56      889.07    158.66 o
 -11   4  12      973.86      826.78    147.51 o
 -10   4  12    15442.69    15208.95    500.07 o
  -9   4  12      751.89      849.05    105.74 o
  -8   4  12     2013.42     1736.90    190.52 o
  -7   4  12     4578.02     4432.47    207.20 o
  -6   4  12    35331.57    35661.97   1923.45 o
  -5   4  12     2040.07     1929.50    155.16 o
  -4   4  12      966.50     1152.45    107.63 o
  -3   4  12      384.16      371.05     73.39 o
  -2   4  12    24292.85    25669.05   1101.19 o
  -1   4  12     1607.25     1494.96     95.68 o
   0   4  12     3990.66     4152.78    180.01 o
   1   4  12     2775.03     2762.17    146.56 o
   2   4  12    21267.87    21680.69    635.01 o
   3   4  12      115.67      165.59     59.21 o
   4   4  12     2983.67     3157.06    153.85 o
   5   4  12     8590.45     8380.54    290.77 o
   6   4  12    30752.76    32152.90    904.44 o
   7   4  12     1194.96     1199.79    129.83 o
   8   4  12    10639.28    10549.47    439.10 o
   9   4  12      960.77      995.20    127.51 o
  10   4  12     6460.52     6281.04    309.89 o
  11   4  12      431.44      465.32    111.68 o
  12   4  12     8284.73     8583.81    325.03 o
  13   4  12      691.38      899.98    123.52 o
  14   4  12     2777.91     3010.71    371.82 o
  15   4  12      565.39      589.85    152.70 o
  16   4  12     3848.93     3380.60    278.77 o
 -16   5  12      842.53      828.17    202.26 o
 -15   5  12    13141.40    12498.43   1222.37 o
 -14   5  12       16.49      153.56    134.24 o
 -13   5  12     1642.26     1711.16    217.34 o
 -12   5  12     2651.74     2497.91    239.07 o
 -11   5  12     5950.16     6087.96    350.03 o
 -10   5  12      249.71      260.10    125.33 o
  -9   5  12     6214.57     6224.39    266.88 o
  -8   5  12      607.08      758.05    105.28 o
  -7   5  12    14049.72    14637.10    548.21 o
  -6   5  12      191.40      200.13     64.65 o
  -5   5  12    20352.60    21022.07    566.70 o
  -4   5  12     1707.19     1851.81    115.72 o
  -3   5  12    10150.23    10645.96    316.48 o
  -2   5  12      517.02      337.91     62.98 o
  -1   5  12    11486.06    12160.46    348.14 o
   0   5  12     3025.67     2754.68    131.10 o
   1   5  12     1399.33     1496.55    114.88 o
   2   5  12      370.76      442.02     73.64 o
   3   5  12    22506.21    23947.85    699.40 o
   4   5  12     1729.16     1462.15    235.69 o
   5   5  12     2629.18     2750.51    148.72 o
   6   5  12      219.27      375.99     73.05 o
   7   5  12    27513.54    27809.69    999.72 o
   8   5  12     2155.54     2163.67    243.70 o
   9   5  12      450.57      406.66    101.32 o
  10   5  12      194.75      234.16    101.32 o
  11   5  12     8548.27     8408.08    398.16 o
  12   5  12      431.55      492.13    127.37 o
  13   5  12      379.46      427.10    111.45 o
  14   5  12     1095.83     1199.78    149.19 o
  15   5  12     8714.76     8533.55    449.54 o
 -14   6  12     3789.03     3962.57    331.54 o
 -13   6  12     5327.50     5064.73    359.62 o
 -12   6  12        4.99      -96.45    114.96 o
 -11   6  12      999.46      831.08    172.43 o
 -10   6  12     4447.52     4640.87    457.55 o
  -9   6  12     3172.68     3293.59    225.50 o
  -8   6  12        3.60       61.78     84.88 o
  -7   6  12    10152.61    10505.02    383.66 o
  -6   6  12     4929.39     4992.57    199.82 o
  -5   6  12    12869.10    12273.71    571.43 o
  -4   6  12       69.54      104.46     58.26 o
  -3   6  12    10567.52    11376.33    339.87 o
  -2   6  12     4997.12     5311.24    197.20 o
  -1   6  12     1077.53     1056.22     94.32 o
   0   6  12     1555.76     1581.66    108.28 o
   1   6  12     8227.15     8501.47    305.49 o
   2   6  12     3601.95     3468.41    175.49 o
   3   6  12      849.59      953.39    115.73 o
   4   6  12     2798.78     3036.72    158.73 o
   5   6  12    15183.55    15846.89    494.79 o
   6   6  12     4049.44     3652.82    232.26 o
   7   6  12     1336.39     1211.76    149.83 o
   8   6  12      926.46     1069.72    147.05 o
   9   6  12     9475.30     8947.84    487.41 o
  10   6  12     1474.77     1507.43    250.45 o
  11   6  12      101.50      113.68    105.07 o
  12   6  12      861.17      911.55    162.78 o
  13   6  12     4038.25     4174.79    423.83 o
  14   6  12      366.91      421.20    126.77 o
 -13   7  12       42.17       52.79    187.84 o
 -12   7  12     8231.11     7364.42    446.20 o
 -11   7  12      804.52      979.73    238.89 o
 -10   7  12     1201.86     1131.61    196.11 o
  -9   7  12      481.03      618.69    118.35 o
  -8   7  12    13841.18    14019.28    490.11 o
  -7   7  12       82.98      126.44     89.35 o
  -6   7  12       77.90       83.83    127.82 o
  -5   7  12      113.57       92.17     79.12 o
  -4   7  12    20995.16    21372.50    578.05 o
  -3   7  12      611.80      819.30     96.29 o
  -2   7  12     1580.55     1670.88    119.84 o
  -1   7  12      274.44      258.92     69.51 o
   0   7  12     8715.29     8818.27    346.58 o
   1   7  12       89.71       26.19     60.79 o
   2   7  12     1948.76     1968.20    142.80 o
   3   7  12     1916.54     2064.67    146.59 o
   4   7  12    13903.05    14038.39    456.43 o
   5   7  12       82.72      107.83     95.36 o
   6   7  12     4808.07     4223.77    269.02 o
   7   7  12      608.13      761.97    147.38 o
   8   7  12    12614.86    12060.50    528.55 o
   9   7  12      296.99      298.74    119.04 o
  10   7  12     4747.67     4828.98    313.36 o
  11   7  12       29.81       62.88    123.97 o
  12   7  12     1398.21     1312.11    196.42 o
  13   7  12      579.13      588.97    167.29 o
 -11   8  12     1368.85     1366.81    234.91 o
 -10   8  12     4111.45     4242.08    344.00 o
  -9   8  12     2974.42     2759.44    278.62 o
  -8   8  12      129.49      102.57     97.37 o
  -7   8  12     2319.71     2587.79    195.32 o
  -6   8  12     8503.22     8791.24    508.70 o
  -5   8  12     1835.41     1981.13    206.91 o
  -4   8  12       52.69      119.78     87.76 o
  -3   8  12     6555.26     6615.13    285.19 o
  -2   8  12     7924.41     7726.87    442.13 o
  -1   8  12      206.99      127.55     71.11 o
   0   8  12      360.40      427.64     83.10 o
   1   8  12     3887.55     3907.13    178.99 o
   2   8  12     6614.90     6569.13    287.05 o
   3   8  12     1149.10     1391.63    135.44 o
   4   8  12     2729.98     2722.35    225.43 o
   5   8  12     3314.07     3244.55    247.89 o
   6   8  12     6533.27     5975.42    337.02 o
   7   8  12       32.01      105.53    116.32 o
   8   8  12     1127.69     1160.96    173.01 o
   9   8  12     5074.41     4627.53    317.91 o
  10   8  12     2975.59     2865.81    263.47 o
  11   8  12      161.27      211.99    147.10 o
  -8   9  12       16.53       73.79    158.70 o
  -7   9  12     4895.66     4987.13    720.52 o
  -6   9  12       89.15       93.27    110.59 o
  -5   9  12     5672.98     5793.53    368.83 o
  -4   9  12        1.73     -122.07     86.23 o
  -3   9  12     4419.46     4888.37    257.20 o
  -2   9  12      898.27      926.84    135.86 o
  -1   9  12     9044.50     9645.24    374.56 o
   0   9  12       10.78      -59.23     83.79 o
   1   9  12     1717.59     1911.64    162.98 o
   2   9  12      241.05      180.38    151.50 o
   3   9  12     8776.47     8338.77    417.25 o
   4   9  12        2.78     -104.06    104.65 o
   5   9  12      265.06      328.72    136.14 o
   6   9  12       39.16      106.24    124.37 o
   7   9  12     8910.61     8193.76    437.28 o
   8   9  12       54.92       29.03    136.54 o
  -4  10  12      524.01      560.11    133.20 o
  -3  10  12     1844.12     1954.66    188.52 o
  -2  10  12     4716.56     4645.36    320.76 o
  -1  10  12     1919.33     2375.46    241.01 o
   0  10  12     1154.48     1396.20    196.15 o
   1  10  12     4820.28     5248.19    330.89 o
   2  10  12     5476.65     5420.31    377.60 o
   3  10  12       20.79       37.28    125.87 o
   4  10  12      194.95      242.48    148.94 o
 -15   0  13     4969.34     5615.00    324.55 o
 -13   0  13     2156.10     2663.06    215.56 o
 -11   0  13    28417.24    31000.55   1080.95 o
  -9   0  13     5844.33     6215.66    309.01 o
  -7   0  13    24040.54    25813.30    905.87 o
  -5   0  13     2752.34     2725.36    191.10 o
  -3   0  13    14047.48    14143.07    535.37 o
  -1   0  13     1245.43     1395.36    154.12 o
   1   0  13    50240.22    50141.43   2334.94 o
   3   0  13      101.50      288.98     98.25 o
   5   0  13    17436.28    17065.35    594.61 o
   7   0  13     2523.40     2575.81    146.66 o
   9   0  13     8570.31     8488.92    293.44 o
  11   0  13     5361.24     4993.01    264.23 o
  13   0  13    15171.87    15342.11    604.82 o
  15   0  13     1578.66     1589.03    176.78 o
  17   0  13     2313.86     2217.42    367.96 o
 -17   1  13      507.26      348.70    200.36 o
 -16   1  13     3618.70     3873.93    383.18 o
 -15   1  13      745.53      832.97    124.60 o
 -14   1  13       46.81       69.56     65.96 o
 -13   1  13     6089.57     6487.96    315.05 o
 -12   1  13    16526.64    16863.79    465.24 o
 -11   1  13     4604.15     4463.31    187.17 o
 -10   1  13     1698.09     1796.76    118.98 o
  -9   1  13    14587.79    14817.27    410.60 o
  -8   1  13    15839.50    16587.06    517.73 o
  -7   1  13     4587.79     4480.45    242.68 o
  -6   1  13     5461.67     5328.58    265.38 o
  -5   1  13     4014.20     3609.31    206.38 o
  -4   1  13     3986.65     3437.70    200.25 o
  -3   1  13      323.04      411.51     68.50 o
  -2   1  13     7150.13     7003.39    322.97 o
  -1   1  13    20649.80    21577.89    620.74 o
   0   1  13    21679.40    21997.89    629.38 o
   1   1  13      131.36      183.29     52.54 o
   2   1  13    16584.86    17130.82    422.04 o
   3   1  13    24580.16    24398.50    582.26 o
   4   1  13     5133.08     4989.00    161.97 o
   5   1  13       18.40       50.96     41.88 o
   6   1  13    11657.19    12167.58    329.51 o
   7   1  13     4476.92     4842.05    148.47 o
   8   1  13     1302.25     1442.20     76.02 o
   9   1  13     3260.25     3188.29    112.12 o
  10   1  13     5257.24     5425.39    170.88 o
  11   1  13     7015.95     7246.26    211.97 o
  12   1  13     2006.41     2112.70    126.42 o
  13   1  13     1661.38     1310.58    307.11 o
  14   1  13    10340.91    10368.29    381.00 o
  15   1  13     4380.91     4616.80    239.46 o
  16   1  13        1.86       40.12     99.80 o
  17   1  13     1075.75      909.01    201.30 o
 -17   2  13      166.76      165.68    200.36 o
 -16   2  13       22.09       54.30    104.98 o
 -15   2  13       22.84      164.12     98.60 o
 -14   2  13    12074.23    11274.38   1285.95 o
 -13   2  13      991.75      940.63    125.44 o
 -12   2  13     1527.83     1539.23    136.49 o
 -11   2  13      123.96      191.43     78.95 o
 -10   2  13    28248.90    28469.91    835.74 o
  -9   2  13     1597.65     1453.44    126.07 o
  -8   2  13     3248.66     3219.61    174.58 o
  -7   2  13     3341.29     3466.33    198.31 o
  -6   2  13    22871.35    24875.95    734.29 o
  -5   2  13      704.59      626.85     99.33 o
  -4   2  13     7005.83     6874.10    436.36 o
  -3   2  13      344.66      429.55    125.22 o
  -2   2  13    12769.55    12580.26    490.47 o
  -1   2  13     1737.44     1933.16    153.16 o
   0   2  13    15268.47    15845.99    593.23 o
   1   2  13      905.56      977.01    113.24 o
   2   2  13    16397.41    16609.88    615.82 o
   3   2  13     1247.40     1197.77     98.91 o
   4   2  13    13806.21    13961.85    373.14 o
   5   2  13      959.45      908.55     78.70 o
   6   2  13     6966.91     6822.28    278.90 o
   7   2  13      754.24      716.43     89.13 o
   8   2  13    16164.56    15209.25    484.40 o
   9   2  13       17.34       43.84     48.36 o
  10   2  13     2029.02     2107.47    121.07 o
  11   2  13      262.24      367.48     65.46 o
  12   2  13    14322.87    14540.41    410.63 o
  13   2  13      308.41      388.66    102.17 o
  14   2  13      887.02     1141.41    201.37 o
  15   2  13      514.63      574.20    125.51 o
  16   2  13     7133.03     7398.44    437.88 o
  17   2  13      151.65       84.93    112.23 o
 -17   3  13     3907.93     3818.58    768.68 o
 -16   3  13     2459.89     2234.14    524.98 o
 -15   3  13     4224.16     3905.37    292.28 o
 -14   3  13      946.70      793.68    153.61 o
 -13   3  13     4917.51     4892.92    309.53 o
 -12   3  13     3470.20     3161.59    189.39 o
 -11   3  13     5017.54     5082.24    232.54 o
 -10   3  13      347.13      433.56     89.25 o
  -9   3  13    13611.43    13711.93    457.52 o
  -8   3  13     6131.28     5785.77    246.82 o
  -7   3  13     1992.73     1873.33    137.09 o
  -6   3  13      318.60      235.06     68.98 o
  -5   3  13    24545.16    25247.96    909.30 o
  -4   3  13     4203.91     4259.73    294.75 o
  -3   3  13     1182.85     1177.70    130.44 o
  -2   3  13     6406.62     6939.29    318.82 o
  -1   3  13    21262.45    20333.98   1263.79 o
   0   3  13     3423.81     3618.22    210.67 o
   1   3  13      172.75      137.40     68.96 o
   2   3  13     1959.30     2071.96    129.74 o
   3   3  13    23047.59    21595.00    987.93 o
   4   3  13     4712.43     4363.49    192.38 o
   5   3  13      708.77      649.08    101.75 o
   6   3  13     1111.06     1083.49     87.60 o
   7   3  13    16921.57    17073.12    443.09 o
   8   3  13      258.46      319.69     91.04 o
   9   3  13     1473.77     1475.36    115.45 o
  10   3  13     7178.91     7129.92    271.62 o
  11   3  13     7051.52     6936.27    274.91 o
  12   3  13      339.50      372.37     93.67 o
  13   3  13     3364.21     3366.33    258.15 o
  14   3  13     2121.96     2083.56    209.67 o
  15   3  13     4453.27     4637.79    386.27 o
  16   3  13      277.95      334.54    151.34 o
 -16   4  13       85.12       15.18    151.34 o
 -15   4  13     6092.24     5710.39    587.59 o
 -14   4  13     1621.05     1591.55    210.94 o
 -13   4  13     2904.87     2744.22    468.14 o
 -12   4  13      236.94       99.29     71.42 o
 -11   4  13    11250.81    11263.10    406.92 o
 -10   4  13      443.34      596.48    216.88 o
  -9   4  13     2633.51     2533.69    170.21 o
  -8   4  13     3470.07     3546.96    194.55 o
  -7   4  13    13664.39    13597.89    696.44 o
  -6   4  13      229.65      241.22     66.97 o
  -5   4  13     3096.25     3090.38    175.03 o
  -4   4  13     1570.03     1559.33    126.44 o
  -3   4  13    20951.03    22625.94    905.22 o
  -2   4  13     3528.21     3425.67    248.46 o
  -1   4  13       19.04      131.88     60.29 o
   0   4  13       85.41       28.28     55.89 o
   1   4  13    19226.98    19227.92    972.04 o
   2   4  13      781.58      822.85     93.66 o
   3   4  13      453.09      558.44     84.77 o
   4   4  13     3549.27     3729.60    178.31 o
   5   4  13    16778.33    17708.49    541.35 o
   6   4  13      656.46      807.53    102.70 o
   7   4  13      395.42      352.73     90.58 o
   8   4  13      430.50      555.96    111.61 o
   9   4  13    10229.11    10566.45    453.02 o
  10   4  13     2033.88     1990.59    305.35 o
  11   4  13     2262.14     2345.00    195.81 o
  12   4  13      150.47      199.38     89.93 o
  13   4  13     4528.09     4472.48    396.66 o
  14   4  13       14.72      109.40    120.63 o
  15   4  13     2993.94     2746.11    258.54 o
  16   4  13     2918.39     2714.64    515.34 o
 -15   5  13      595.60      514.67    178.67 o
 -14   5  13       12.17       42.89    259.12 o
 -13   5  13     2198.94     2129.44    241.31 o
 -12   5  13     7694.56     6999.66   1063.44 o
 -11   5  13     1306.70     1184.41    136.47 o
 -10   5  13      442.76      466.38    105.65 o
  -9   5  13     1232.06     1130.72    129.58 o
  -8   5  13     9606.73    10140.24    559.20 o
  -7   5  13     3032.58     3147.02    188.60 o
  -6   5  13     5496.69     5359.85    243.13 o
  -5   5  13     4571.51     4828.85    194.77 o
  -4   5  13    27635.90    28157.18    906.78 o
  -3   5  13       52.09       67.50     55.13 o
  -2   5  13     6489.95     6771.84    233.36 o
  -1   5  13     6458.70     6027.61    214.60 o
   0   5  13     8056.90     8202.11    353.97 o
   1   5  13       11.75      -48.01     55.46 o
   2   5  13     4615.39     4633.17    205.34 o
   3   5  13     2180.29     2071.15    135.77 o
   4   5  13     5163.64     4269.16    327.51 o
   5   5  13      215.02      245.81     72.24 o
   6   5  13    15227.77    14714.58    584.56 o
   7   5  13     4958.04     4738.59    322.69 o
   8   5  13     6355.05     6075.12    313.96 o
   9   5  13      672.79      589.38    122.33 o
  10   5  13     9780.58     8991.05    416.04 o
  11   5  13     1172.78     1091.68    161.95 o
  12   5  13      156.15       36.90    104.98 o
  13   5  13     1284.92     1281.34    149.96 o
  14   5  13     5387.36     5253.94    275.68 o
  15   5  13      563.88      435.20    159.23 o
 -14   6  13     9808.87     8880.04    836.11 o
 -13   6  13      407.75      462.28    171.84 o
 -12   6  13      216.07      167.62    148.41 o
 -11   6  13      925.86     1176.21    201.39 o
 -10   6  13     4775.01     4520.17    244.19 o
  -9   6  13      805.57      999.70    161.69 o
  -8   6  13     3149.55     3183.83    201.78 o
  -7   6  13     3338.23     3442.97    206.30 o
  -6   6  13    19479.41    19147.91    698.79 o
  -5   6  13      115.41      185.72     72.54 o
  -4   6  13     5737.67     6191.05    389.30 o
  -3   6  13     6529.96     6776.73    275.23 o
  -2   6  13    13135.00    13267.47    450.47 o
  -1   6  13      130.99      185.17     67.52 o
   0   6  13     6623.21     6193.02    254.54 o
   1   6  13     3111.43     3143.58    191.74 o
   2   6  13     1857.72     1945.58    139.81 o
   3   6  13        4.11       33.50     65.88 o
   4   6  13     9177.98     9052.23    406.01 o
   5   6  13     5053.50     4564.37    234.41 o
   6   6  13     3946.81     4254.55    264.97 o
   7   6  13       31.13        4.71     88.04 o
   8   6  13    11531.32    11722.91    508.73 o
   9   6  13     2843.26     2582.54    221.43 o
  10   6  13      693.61      750.94    140.95 o
  11   6  13      641.43      523.80    142.96 o
  12   6  13     4726.58     4715.00    309.86 o
  13   6  13      369.38      421.06    154.85 o
  14   6  13      143.93        0.22    110.73 o
 -12   7  13     1225.76     1480.07    238.93 o
 -11   7  13     2588.34     2598.62    280.38 o
 -10   7  13       23.74      -49.90    120.55 o
  -9   7  13     8182.48     8273.90    655.81 o
  -8   7  13      363.28      372.94    152.76 o
  -7   7  13     2894.54     2850.70    354.06 o
  -6   7  13      361.31      415.69    110.45 o
  -5   7  13    17091.39    17817.32    855.74 o
  -4   7  13      611.18      597.68     94.36 o
  -3   7  13      890.32      949.03    106.37 o
  -2   7  13       17.66        7.28     65.37 o
  -1   7  13    18778.17    19100.88    526.71 o
   0   7  13     1651.74     1725.18    124.28 o
   1   7  13       43.82       46.38     72.65 o
   2   7  13      560.99      466.21     91.82 o
   3   7  13    12982.43    13434.83    449.33 o
   4   7  13       15.50      -20.36     72.60 o
   5   7  13      560.11      624.87    129.22 o
   6   7  13      681.18      705.88    140.29 o
   7   7  13    16450.13    15298.56    888.12 o
   8   7  13      275.85      330.46    168.57 o
   9   7  13      789.65      651.34    145.28 o
  10   7  13       17.10       29.41    121.46 o
  11   7  13     4583.75     4287.54    306.68 o
  12   7  13       32.96      129.32    138.79 o
 -10   8  13     2370.51     2332.85    280.41 o
  -9   8  13      386.63      407.16    166.67 o
  -8   8  13      310.22      327.96    117.80 o
  -7   8  13     8212.64     7875.17    373.16 o
  -6   8  13     5207.75     5877.22    423.98 o
  -5   8  13      961.79      906.82    133.35 o
  -4   8  13     2131.24     2063.11    182.04 o
  -3   8  13     8475.02     9128.58    491.60 o
  -2   8  13     2892.90     3224.68    172.95 o
  -1   8  13      288.40      346.50     84.52 o
   0   8  13     4692.73     4411.70    197.96 o
   1   8  13     6045.41     6483.81    281.56 o
   2   8  13     1821.57     1850.90    154.12 o
   3   8  13      493.30      428.15     98.84 o
   4   8  13     1443.89     1627.81    187.27 o
   5   8  13     7381.01     7539.85    397.01 o
   6   8  13     1240.29     1404.82    362.19 o
   7   8  13      169.55      191.18    123.01 o
   8   8  13     3462.15     3412.84    277.90 o
   9   8  13     5371.94     5161.07    345.04 o
  10   8  13      155.44      153.86    138.87 o
  -7   9  13      110.81       98.98    115.49 o
  -6   9  13     1750.31     1883.67    187.80 o
  -5   9  13       72.26      137.92    113.67 o
  -4   9  13     7365.30     7830.31    341.66 o
  -3   9  13      464.09      495.37    124.52 o
  -2   9  13     3777.32     3808.89    233.17 o
  -1   9  13       53.34       -1.76     96.26 o
   0   9  13     5806.22     6006.88    301.97 o
   1   9  13      554.48      670.35    128.03 o
   2   9  13     6903.37     7103.60    311.50 o
   3   9  13       56.63       91.34    119.14 o
   4   9  13     2516.94     2511.94    244.92 o
   5   9  13      278.31      241.04    137.66 o
   6   9  13     6216.12     6163.33    380.60 o
   7   9  13       40.91      145.21    146.32 o
   0  10  13     1206.07     1316.51    202.21 o
 -14   0  14     4709.53     4284.39    317.88 o
 -12   0  14     2900.68     3296.12    241.29 o
 -10   0  14    17919.09    17992.49    685.77 o
  -8   0  14    17308.88    19050.74    711.03 o
  -6   0  14    17694.03    18714.11    693.38 o
  -4   0  14     1244.62     1158.90    134.35 o
  -2   0  14     2370.25     2534.10    185.64 o
   0   0  14    16338.53    16047.32    594.36 o
   2   0  14     6635.74     6523.18    427.69 o
   4   0  14    41091.16    40894.16   1945.78 o
   6   0  14     3677.37     3888.94    245.63 o
   8   0  14     7999.55     8302.09    291.30 o
  10   0  14      216.04      294.68     80.23 o
  12   0  14    14665.92    15112.36    964.22 o
  14   0  14       50.91      -41.03    124.26 o
  16   0  14     8414.48     8887.02    653.09 o
 -17   1  14     5998.11     6538.60    560.62 o
 -16   1  14     3661.20     3640.49    570.02 o
 -15   1  14      472.39      394.66    106.88 o
 -14   1  14     1428.34     1573.32    115.18 o
 -13   1  14     5298.54     5487.86    222.01 o
 -12   1  14     1594.05     1794.49    131.11 o
 -11   1  14     1282.95     1265.55    114.43 o
 -10   1  14     7359.77     7944.67    407.25 o
  -9   1  14    19641.46    20833.36    627.31 o
  -8   1  14     7438.28     7816.34    295.47 o
  -7   1  14      381.34      388.11     79.77 o
  -6   1  14     5037.67     5239.38    225.96 o
  -5   1  14    11094.11    11320.95    376.09 o
  -4   1  14     2241.21     2358.08    146.81 o
  -3   1  14     2049.98     2092.99    138.07 o
  -2   1  14     9926.13     9993.43    339.72 o
  -1   1  14    10779.02    10548.89    438.93 o
   0   1  14       55.81       65.02     66.41 o
   1   1  14      642.43      604.69     80.52 o
   2   1  14    21550.21    20494.74    963.46 o
   3   1  14    18856.06    17716.86    712.77 o
   4   1  14     2126.91     1924.46    259.12 o
   5   1  14     6763.76     6589.08    252.46 o
   6   1  14     7131.53     7041.26    286.11 o
   7   1  14     5510.43     5593.93    168.87 o
   8   1  14       34.69       81.60     43.76 o
   9   1  14     4348.88     4470.43    140.84 o
  10   1  14     5344.95     5833.05    184.35 o
  11   1  14     3228.16     3218.72    152.07 o
  12   1  14      965.40     1091.27    106.21 o
  13   1  14     4543.05     4459.63    192.95 o
  14   1  14     6635.59     6657.34    293.08 o
  15   1  14     2627.70     3102.68    208.48 o
  16   1  14       58.58      119.83    118.88 o
 -16   2  14      619.57      667.91    134.32 o
 -15   2  14     7598.74     7070.96    555.19 o
 -14   2  14       92.92      108.37    109.10 o
 -13   2  14      624.33      741.65    110.42 o
 -12   2  14      180.00       94.00     81.00 o
 -11   2  14    19136.84    18906.81    600.30 o
 -10   2  14      226.88      374.41     97.47 o
  -9   2  14        5.41       54.19     71.19 o
  -8   2  14      418.69      628.03     92.58 o
  -7   2  14    24619.72    25212.85    754.29 o
  -6   2  14       41.60       -4.54     68.30 o
  -5   2  14       20.21       70.19    111.74 o
  -4   2  14      265.34      310.85     90.52 o
  -3   2  14    12650.34    13800.86    542.06 o
  -2   2  14     1223.22     1328.76    139.99 o
  -1   2  14     2987.31     3051.89    197.49 o
   0   2  14      473.18      578.82    102.14 o
   1   2  14    21214.19    21714.84    787.29 o
   2   2  14       98.91       80.99     58.46 o
   3   2  14     9621.55     9333.27    318.63 o
   4   2  14      538.82      625.57     72.90 o
   5   2  14    17580.57    16815.18    444.04 o
   6   2  14      450.20      535.64     69.33 o
   7   2  14     4338.27     4521.97    205.36 o
   8   2  14     1614.78     1625.44    128.60 o
   9   2  14     4958.89     4915.59    184.33 o
  10   2  14      616.47      616.46     82.19 o
  11   2  14     6494.08     6322.86    257.96 o
  12   2  14      172.13      253.18    113.69 o
  13   2  14     4820.30     4755.79    437.32 o
  14   2  14       58.90       75.96    113.01 o
  15   2  14     6400.77     6703.77    366.97 o
  16   2  14      104.55      323.65    144.36 o
 -16   3  14     4883.21     4542.14    414.20 o
 -15   3  14      558.49      446.38    155.87 o
 -14   3  14     1835.29     1641.40    244.67 o
 -13   3  14     4259.37     4369.44    228.95 o
 -12   3  14     8851.83     8656.34    442.16 o
 -11   3  14      622.44      642.49    108.73 o
 -10   3  14     5761.44     5552.15    218.93 o
  -9   3  14     7514.92     7639.95    305.74 o
  -8   3  14     6990.75     7264.61    292.94 o
  -7   3  14      438.48      593.26     94.03 o
  -6   3  14    12729.01    12704.24    506.57 o
  -5   3  14    11912.68    12280.00    417.49 o
  -4   3  14     4589.76     5052.33    270.10 o
  -3   3  14     1904.09     2101.85    542.31 o
  -2   3  14     8177.19     8733.79    481.63 o
  -1   3  14     7006.56     6981.72    328.24 o
   0   3  14     3709.67     3748.17    226.57 o
   1   3  14     9403.94     8721.68    712.81 o
   2   3  14    14748.66    14080.75    642.49 o
   3   3  14     6865.14     6945.31    267.90 o
   4   3  14       26.79       57.33     64.06 o
   5   3  14      556.21      541.93     72.38 o
   6   3  14    19072.22    18688.60    781.37 o
   7   3  14     4395.74     4005.64    194.13 o
   8   3  14      112.67       63.37     80.53 o
   9   3  14     6630.16     6019.99    352.00 o
  10   3  14     8180.02     7778.21    446.11 o
  11   3  14      552.00      633.17    104.13 o
  12   3  14       21.72       88.49     84.58 o
  13   3  14     4038.06     4234.76    279.94 o
  14   3  14     4981.26     4792.64    428.65 o
  15   3  14      372.57      397.18    147.19 o
  16   3  14     1135.20     1049.14    187.75 o
 -15   4  14     2085.79     1936.38    244.18 o
 -14   4  14     9044.81     8296.24   1125.09 o
 -13   4  14      426.14      322.49    145.46 o
 -12   4  14     6357.90     5941.49    319.65 o
 -11   4  14     1471.47     1334.10    143.54 o
 -10   4  14     7222.17     7102.61    415.59 o
  -9   4  14        9.22      -36.58     72.83 o
  -8   4  14     7289.37     7490.14    371.40 o
  -7   4  14     2823.75     2815.77    180.38 o
  -6   4  14    13962.53    14169.53    620.28 o
  -5   4  14     4140.74     4116.54    210.42 o
  -4   4  14    16804.33    18419.97    582.96 o
  -3   4  14     5224.33     4929.08    222.23 o
  -2   4  14     3512.16     3491.03    228.26 o
  -1   4  14       35.38       57.29     59.52 o
   0   4  14    20629.37    20622.65    627.73 o
   1   4  14      964.61      977.54    110.01 o
   2   4  14      131.25      126.17     68.42 o
   3   4  14      910.17     1142.71    111.68 o
   4   4  14    18434.51    18237.28    566.55 o
   5   4  14      474.42      606.37    121.13 o
   6   4  14     1649.12     1677.77    129.43 o
   7   4  14     6244.35     5959.38    305.93 o
   8   4  14    19438.64    19636.58    750.61 o
   9   4  14     1826.25     1737.65    175.33 o
  10   4  14       55.64      294.92    108.24 o
  11   4  14      160.37      188.35    103.50 o
  12   4  14     8788.53     8817.27    344.55 o
  13   4  14      201.93      296.55    138.07 o
  14   4  14     1428.06     1407.59    315.95 o
  15   4  14      906.41     1210.10    201.06 o
 -14   5  14      384.63      453.08    170.96 o
 -13   5  14    14799.08    13598.33    629.35 o
 -12   5  14      963.37      866.74    173.01 o
 -11   5  14      294.65      125.56     96.88 o
 -10   5  14     1248.72     1025.57    132.78 o
  -9   5  14     9744.55     9290.42    596.03 o
  -8   5  14      912.53      963.91    126.87 o
  -7   5  14      185.54      198.30    128.08 o
  -6   5  14      574.39      585.54    103.94 o
  -5   5  14    25812.71    25492.06   1272.72 o
  -4   5  14     1028.71     1036.98    102.89 o
  -3   5  14      662.80      687.04     87.25 o
  -2   5  14     3821.82     3584.92    167.16 o
  -1   5  14    19491.30    18262.44   1064.15 o
   0   5  14      743.10      874.41     93.36 o
   1   5  14     2590.85     2515.26    343.11 o
   2   5  14     2596.12     2783.33    204.68 o
   3   5  14     3503.86     3903.13    196.49 o
   4   5  14      130.14      122.11     69.85 o
   5   5  14     9421.59     8705.02    400.98 o
   6   5  14     2150.26     2181.93    213.84 o
   7   5  14    10602.99    10512.69    462.44 o
   8   5  14       79.40       -1.93     91.27 o
   9   5  14     8899.04     8519.35    406.93 o
  10   5  14     1762.76     1721.88    187.62 o
  11   5  14     4863.70     5057.90    572.18 o
  12   5  14       26.99      -69.35    106.26 o
  13   5  14     2845.49     3001.27    273.30 o
  14   5  14     1217.64     1202.83    161.34 o
 -13   6  14      456.08      482.05    186.61 o
 -12   6  14     1348.29     1295.51    222.96 o
 -11   6  14     6061.20     6029.37    393.34 o
 -10   6  14      586.40      519.05    119.31 o
  -9   6  14      190.81      244.69    106.43 o
  -8   6  14     1612.26     1491.69    156.19 o
  -7   6  14     8706.51     9032.63    422.49 o
  -6   6  14      528.80      786.21    104.28 o
  -5   6  14       15.65        7.88     69.17 o
  -4   6  14     4922.84     4800.73    206.48 o
  -3   6  14    17286.59    19063.89    551.13 o
  -2   6  14      983.60      924.82    103.23 o
  -1   6  14      533.67      649.97    104.54 o
   0   6  14     3075.31     3093.96    184.12 o
   1   6  14     5499.39     5765.79    250.72 o
   2   6  14      219.56      227.58     82.99 o
   3   6  14     3695.77     3963.06    205.42 o
   4   6  14     2832.56     2783.33    216.89 o
   5   6  14     6073.34     5631.32    334.25 o
   6   6  14       34.93        7.54     87.86 o
   7   6  14     4047.00     3798.43    374.71 o
   8   6  14     3717.68     3536.42    254.47 o
   9   6  14     9990.75     9594.97    589.51 o
  10   6  14       12.68       47.73    136.78 o
  11   6  14     3053.87     3153.36    455.62 o
  12   6  14     1333.12     1189.57    292.83 o
  13   6  14     1540.22     1539.82    315.95 o
 -11   7  14      805.31      673.39    383.38 o
 -10   7  14     3140.91     2749.47    288.02 o
  -9   7  14      322.85      182.03    111.97 o
  -8   7  14     4629.69     4616.65    262.92 o
  -7   7  14       49.53       -0.76     90.34 o
  -6   7  14     5959.69     6638.79    303.92 o
  -5   7  14      850.36      952.60    135.36 o
  -4   7  14     8121.98     7988.59    383.73 o
  -3   7  14        0.60      -38.04     68.79 o
  -2   7  14    14358.13    14091.49    423.91 o
  -1   7  14     1144.27     1483.05    126.14 o
   0   7  14     1929.73     2262.01    169.77 o
   1   7  14      547.53      575.13    105.11 o
   2   7  14     7180.71     7152.88    405.43 o
   3   7  14      388.17      366.62     95.33 o
   4   7  14      119.33      317.88    122.51 o
   5   7  14      784.83      756.47    145.07 o
   6   7  14    12071.79    12400.87    546.91 o
   7   7  14      477.88      552.31    186.87 o
   8   7  14      670.06      739.69    157.34 o
   9   7  14      211.96      221.11    134.18 o
  10   7  14     9906.65     9259.40   1104.86 o
  11   7  14      434.20      402.82    158.53 o
  -9   8  14       19.45      147.56    154.85 o
  -8   8  14     5819.49     5902.02    310.06 o
  -7   8  14     3397.60     3246.38    228.59 o
  -6   8  14     2972.65     3193.36    233.66 o
  -5   8  14        7.23      -59.88     96.81 o
  -4   8  14     5984.60     6306.76    395.35 o
  -3   8  14     4985.19     5410.44    275.58 o
  -2   8  14     3719.85     3613.23    191.84 o
  -1   8  14     1313.12     1371.42    132.33 o
   0   8  14     4767.81     4906.61    252.90 o
   1   8  14     2675.49     2621.94    188.46 o
   2   8  14      308.84      333.84    104.81 o
   3   8  14      441.15      687.90    149.77 o
   4   8  14     9446.96     8887.86    441.71 o
   5   8  14     2290.81     2053.83    224.77 o
   6   8  14        8.88      -20.23    114.43 o
   7   8  14      725.34      673.76    159.85 o
   8   8  14     7214.56     7334.32    415.49 o
   9   8  14     1938.90     1581.92    226.71 o
  -6   9  14      467.46      650.44    144.10 o
  -5   9  14     8893.30     9086.93    465.79 o
  -4   9  14       36.96       37.31    107.69 o
  -3   9  14      272.87      333.56    119.27 o
  -2   9  14       75.54      -45.84    110.58 o
  -1   9  14     9366.46    10255.35    410.12 o
   0   9  14      325.09      515.71    125.12 o
   1   9  14     1736.99     1949.41    181.43 o
   2   9  14      179.99      -61.85    127.32 o
   3   9  14     7081.60     7017.38    401.14 o
   4   9  14      404.87      384.05    145.07 o
   5   9  14     3167.47     3236.30    280.58 o
   6   9  14       56.60     -196.16    130.78 o
 -15   0  15     8503.04     7684.87    554.84 o
 -13   0  15      216.49      218.84    120.81 o
 -11   0  15    15191.33    16862.14    904.50 o
  -9   0  15     6468.72     7110.10    356.41 o
  -7   0  15    31677.57    34019.52   1297.51 o
  -5   0  15     5884.63     6119.49    399.75 o
  -3   0  15    15180.78    14845.22    578.22 o
  -1   0  15     4980.34     4906.43    356.41 o
   1   0  15    10615.60    11472.40    664.65 o
   3   0  15    28813.59    28874.63   1433.33 o
   5   0  15    13618.61    14360.25    797.58 o
   7   0  15    10178.69    10428.33    350.53 o
   9   0  15     1037.94     1063.71    110.68 o
  11   0  15     8400.05     9052.13    409.27 o
  13   0  15      260.70      272.11    120.96 o
  15   0  15    13619.21    14186.87    865.01 o
 -16   1  15     2578.48     2219.75    614.56 o
 -15   1  15       43.84       62.01    113.86 o
 -14   1  15     3241.20     3600.16    216.75 o
 -13   1  15     2933.03     3167.65    201.79 o
 -12   1  15     2586.04     2803.72    186.15 o
 -11   1  15     1220.97     1083.67    124.85 o
 -10   1  15    10590.21    10916.00    389.55 o
  -9   1  15    11808.57    12098.79    789.72 o
  -8   1  15     2556.48     2501.34    166.33 o
  -7   1  15     3848.65     4077.03    265.52 o
  -6   1  15    25082.09    26398.07    786.25 o
  -5   1  15    15360.94    15785.94    497.70 o
  -4   1  15       15.04      -44.21     58.40 o
  -3   1  15     1987.31     1947.83    141.85 o
  -2   1  15    20188.63    21564.48    789.09 o
  -1   1  15     4660.90     4931.42    216.02 o
   0   1  15      943.46     1140.64    111.26 o
   1   1  15     5618.84     5486.48    227.98 o
   2   1  15    17560.35    16340.17    502.41 o
   3   1  15     6429.06     6522.78    251.71 o
   4   1  15      894.64      885.61    127.23 o
   5   1  15    10553.64    10029.39    352.41 o
   6   1  15    14761.41    15416.08    494.37 o
   7   1  15     3846.72     3887.44    160.78 o
   8   1  15     4249.07     4211.93    153.01 o
   9   1  15     5501.85     5380.21    198.11 o
  10   1  15     4489.05     4539.98    182.71 o
  11   1  15       62.74      -58.13     73.94 o
  12   1  15     1358.68     1454.83    135.10 o
  13   1  15     5273.35     5797.96    261.85 o
  14   1  15     5000.10     5049.40    505.71 o
  15   1  15      230.78      228.43    129.46 o
  16   1  15     2336.57     2499.01    242.55 o
 -16   2  15     6116.80     6052.83    306.74 o
 -15   2  15      115.68       48.41    103.92 o
 -14   2  15     4861.29     4727.00    242.01 o
 -13   2  15      259.04      202.01     81.49 o
 -12   2  15     9385.21     9530.73    369.54 o
 -11   2  15     1420.70     1504.05    144.16 o
 -10   2  15     5300.86     5410.62    250.77 o
  -9   2  15       32.30      -60.73     65.32 o
  -8   2  15    26075.24    26003.54    941.96 o
  -7   2  15      856.30      541.33    113.45 o
  -6   2  15     2672.85     2923.32    214.01 o
  -5   2  15     2805.77     2651.93    198.83 o
  -4   2  15    31351.98    33131.43   1156.41 o
  -3   2  15       14.95      -24.89     67.17 o
  -2   2  15      519.03      680.58    119.67 o
  -1   2  15       44.78       -0.39     86.69 o
   0   2  15    25596.50    25458.18   1309.07 o
   1   2  15     2646.87     2489.17    154.81 o
   2   2  15       59.67      -25.59     57.99 o
   3   2  15      556.99      502.79     83.88 o
   4   2  15    30396.10    29606.81   1108.91 o
   5   2  15      351.74      424.82     72.02 o
   6   2  15      887.10      850.46     85.27 o
   7   2  15     2466.18     2414.99    155.05 o
   8   2  15    13311.09    12977.36    437.68 o
   9   2  15       19.70       27.63     59.16 o
  10   2  15     4247.02     4454.97    182.11 o
  11   2  15      103.00      109.06     67.85 o
  12   2  15     6975.22     7174.88    544.24 o
  13   2  15      713.44      683.01    149.12 o
  14   2  15     4600.68     4647.21    301.05 o
  15   2  15       92.79      121.40    136.86 o
  16   2  15     4608.46     4355.17    310.50 o
 -15   3  15      176.19      272.51    145.68 o
 -14   3  15     1860.43     1850.88    223.72 o
 -13   3  15     8693.29     8211.25    669.67 o
 -12   3  15      103.20      213.14     91.38 o
 -11   3  15      232.02      241.20    137.68 o
 -10   3  15     4878.57     5260.77    254.75 o
  -9   3  15    10983.70    10642.92    571.49 o
  -8   3  15       47.96      163.74     97.63 o
  -7   3  15     3148.48     2782.67    180.08 o
  -6   3  15     3388.39     3155.16    226.81 o
  -5   3  15    14146.15    14331.59    578.07 o
  -4   3  15     3277.24     3032.18    220.23 o
  -3   3  15     7874.44     8163.50    383.18 o
  -2   3  15     5005.41     4943.46    366.04 o
  -1   3  15    13424.47    13672.59    550.33 o
   0   3  15      253.99      239.11     90.73 o
   1   3  15     5843.17     5323.66    283.48 o
   2   3  15     4820.81     4960.64    271.06 o
   3   3  15     7530.37     7188.79    281.48 o
   4   3  15      192.41      171.44     74.65 o
   5   3  15    10619.44     9967.19    675.88 o
   6   3  15     3199.81     3112.30    204.66 o
   7   3  15     3380.09     3338.26    317.04 o
   8   3  15       59.07       82.74     93.13 o
   9   3  15    11420.36    12164.65    516.10 o
  10   3  15     3364.44     3292.04    183.53 o
  11   3  15     1334.27     1388.77    137.81 o
  12   3  15     1115.48     1329.72    143.05 o
  13   3  15     5404.06     4898.32    594.33 o
  14   3  15     1448.36     1529.12    203.80 o
  15   3  15        1.87      136.90    137.97 o
 -15   4  15    11240.27    10400.54   1009.49 o
 -14   4  15      590.01      652.56    177.74 o
 -13   4  15      379.72      549.12    187.84 o
 -12   4  15      732.72      993.33    145.49 o
 -11   4  15    10474.61     9537.51    693.09 o
 -10   4  15     1750.08     1716.55    158.78 o
  -9   4  15     2749.03     2679.74    219.77 o
  -8   4  15     1107.62     1282.05    139.15 o
  -7   4  15     9583.42    10450.00    422.62 o
  -6   4  15      209.93      214.64     86.42 o
  -5   4  15     4168.91     4136.22    219.32 o
  -4   4  15     5398.92     5408.17    750.38 o
  -3   4  15    16728.95    16920.68    663.40 o
  -2   4  15       22.16      -43.98     93.44 o
  -1   4  15     8333.62     8186.15    594.03 o
   0   4  15     3742.63     3529.56    190.53 o
   1   4  15     9929.54     9731.53    353.89 o
   2   4  15      899.83      871.14    108.16 o
   3   4  15     9924.64     9593.53    351.41 o
   4   4  15     1714.53     1876.91    143.97 o
   5   4  15     4575.81     4882.33    226.89 o
   6   4  15     1751.83     1735.36    139.91 o
   7   4  15     9327.15     8540.55    399.19 o
   8   4  15     2858.29     2499.44    204.99 o
   9   4  15     2190.15     2170.50    197.20 o
  10   4  15      153.57      112.25    104.05 o
  11   4  15     8284.83     8243.88    404.20 o
  12   4  15      961.28     1129.45    142.21 o
  13   4  15      227.39       26.69    104.33 o
  14   4  15       23.23       48.55    138.83 o
 -14   5  15     9491.13     8412.29   1216.60 o
 -13   5  15     1572.31     1261.13    217.12 o
 -12   5  15     4978.05     4424.05    635.75 o
 -11   5  15      936.81     1031.14    251.22 o
 -10   5  15     7385.03     7027.14    354.45 o
  -9   5  15      981.16     1084.00    139.67 o
  -8   5  15      686.40      773.72    121.66 o
  -7   5  15      293.57      251.71     96.09 o
  -6   5  15    10706.31    11168.58    493.00 o
  -5   5  15     3540.99     3206.27    173.08 o
  -4   5  15      421.67      598.05    139.59 o
  -3   5  15     2857.17     2604.61    150.78 o
  -2   5  15    27424.51    26627.27    697.45 o
  -1   5  15     2515.43     2487.42    169.93 o
   0   5  15      126.14      102.03     71.84 o
   1   5  15     2297.60     2500.62    166.98 o
   2   5  15    10610.89    11416.29    407.16 o
   3   5  15       77.14      110.77     74.25 o
   4   5  15      779.65      841.57    110.68 o
   5   5  15      724.16      806.13    109.47 o
   6   5  15     8613.26     8313.60    396.63 o
   7   5  15      496.27      524.01    128.30 o
   8   5  15     1638.65     1476.29    173.68 o
   9   5  15     2717.71     2728.28    229.56 o
  10   5  15    12551.63    12653.76    555.79 o
  11   5  15       57.67       77.93    164.72 o
  12   5  15     1191.12     1054.55    176.31 o
  13   5  15     1272.66     1405.01    190.40 o
 -12   6  15     6688.51     6599.97    564.47 o
 -11   6  15     1229.50     1284.40    221.60 o
 -10   6  15     1753.37     1861.44    183.05 o
  -9   6  15      149.83      142.47    102.60 o
  -8   6  15     5763.33     6034.33    552.51 o
  -7   6  15     1964.72     2015.76    176.60 o
  -6   6  15      256.03      306.37     89.61 o
  -5   6  15      896.90      945.45    148.91 o
  -4   6  15    15794.18    15910.80    469.99 o
  -3   6  15     5836.04     6098.86    243.38 o
  -2   6  15      461.48      690.60    115.77 o
  -1   6  15     2589.17     2505.80    176.07 o
   0   6  15    16405.14    16303.96    539.39 o
   1   6  15     1279.00     1264.61    160.94 o
   2   6  15      193.52      189.21     87.09 o
   3   6  15      653.53      679.60    117.05 o
   4   6  15     8357.29     8062.48    319.02 o
   5   6  15     1090.41     1148.49    162.04 o
   6   6  15      817.38      761.02    147.24 o
   7   6  15     2833.80     2776.10    234.13 o
   8   6  15    10808.00    10386.18   1101.97 o
   9   6  15     1755.78     1559.31    201.32 o
  10   6  15     1342.43     1144.61    181.86 o
  11   6  15     2762.27     2827.13    258.56 o
  12   6  15     6526.20     5481.78    670.43 o
 -11   7  15     1416.90     1281.19    224.66 o
 -10   7  15       11.31      195.26    156.60 o
  -9   7  15     7557.66     7850.78    512.26 o
  -8   7  15       37.83     -111.61    117.58 o
  -7   7  15     3411.44     3438.01    232.95 o
  -6   7  15      184.13      115.88    100.48 o
  -5   7  15     8920.62     9746.76    652.85 o
  -4   7  15       80.99       53.23     84.21 o
  -3   7  15     7750.34     7812.63    433.40 o
  -2   7  15      620.92      739.89    131.25 o
  -1   7  15    11026.66    11598.23    428.84 o
   0   7  15      699.56      813.31    124.00 o
   1   7  15     7363.99     7345.26    314.60 o
   2   7  15       21.60        4.32     82.04 o
   3   7  15     1200.58     1161.25    136.79 o
   4   7  15      102.98      126.81    110.77 o
   5   7  15     9098.30     9280.69   1291.73 o
   6   7  15       87.07       62.07    111.34 o
   7   7  15     1470.21     1359.11    190.70 o
   8   7  15      497.15      642.69    158.59 o
   9   7  15     8572.88     8424.15    446.14 o
  10   7  15      447.45      317.84    151.67 o
  -8   8  15     2527.63     2701.86    276.29 o
  -7   8  15     3155.60     3278.87    271.53 o
  -6   8  15      543.99      507.92    132.56 o
  -5   8  15     3487.09     3616.20    242.64 o
  -4   8  15     3888.40     4382.65    260.70 o
  -3   8  15     5244.85     5568.42    294.97 o
  -2   8  15      117.38      186.86     91.45 o
  -1   8  15     2507.36     2628.84    234.56 o
   0   8  15     5182.65     5496.26    277.24 o
   1   8  15     2664.51     2901.08    206.51 o
   2   8  15      678.08      581.10    130.49 o
   3   8  15     5009.67     4906.81    325.54 o
   4   8  15     2703.01     2777.72    253.86 o
   5   8  15      543.35      514.13    158.27 o
   6   8  15       49.01      -25.52    123.01 o
   7   8  15     5381.87     5542.10    436.36 o
   8   8  15     2707.98     2376.48    261.46 o
  -4   9  15      140.23      110.93    125.13 o
  -3   9  15       11.83       68.14    115.25 o
  -2   9  15     8908.74     9229.41    399.19 o
  -1   9  15       91.49       60.77    118.09 o
   0   9  15       46.87      120.44    114.04 o
   1   9  15     1050.83      953.08    150.98 o
   2   9  15     8354.13     8331.25    455.96 o
   3   9  15       15.38      132.34    144.96 o
   4   9  15      597.47      582.45    170.61 o
 -14   0  16      702.32      626.12    209.99 o
 -12   0  16     8306.54     9345.33   1231.04 o
 -10   0  16     1754.98     1768.66    208.06 o
  -8   0  16    34359.10    37085.73   1418.88 o
  -6   0  16      482.45      337.55    136.78 o
  -4   0  16    25191.32    25822.87    929.70 o
  -2   0  16     2396.46     2443.27    218.66 o
   0   0  16    12269.31    12117.79    714.74 o
   2   0  16     4539.93     4698.77    375.67 o
   4   0  16    33652.61    35313.04   1731.94 o
   6   0  16    10174.16    11665.05    695.47 o
   8   0  16     8951.38     8976.56    415.43 o
  10   0  16     7994.09     7950.73    550.98 o
  12   0  16     1887.88     2074.86    285.12 o
  14   0  16     7777.24     7536.53    543.28 o
 -15   1  16     1689.42     1441.95    154.69 o
 -14   1  16     3971.13     3911.69    254.54 o
 -13   1  16     3760.82     4070.05    234.30 o
 -12   1  16       27.39      -49.02     81.52 o
 -11   1  16     3313.25     3404.85    207.88 o
 -10   1  16     7949.86     8625.24    677.09 o
  -9   1  16    12746.81    13362.14    537.14 o
  -8   1  16       64.13      105.53     75.85 o
  -7   1  16     9682.75     9588.90    410.19 o
  -6   1  16     8949.09     9058.55    348.72 o
  -5   1  16     6010.43     6300.51    298.52 o
  -4   1  16       19.85       82.74     69.06 o
  -3   1  16    19065.79    19685.36    603.59 o
  -2   1  16     6495.87     6871.56    302.80 o
  -1   1  16     1516.76     1402.90    128.69 o
   0   1  16     2836.01     2749.31    240.70 o
   1   1  16    11400.41    11185.38    382.48 o
   2   1  16     5650.05     5899.54    450.78 o
   3   1  16      960.85      913.27    134.58 o
   4   1  16     5270.01     5220.22    283.10 o
   5   1  16    18317.69    18253.40    827.88 o
   6   1  16     6196.08     6166.53    260.06 o
   7   1  16      379.48      423.19     75.07 o
   8   1  16     1807.12     1917.44    112.35 o
   9   1  16    12974.46    13170.36    383.23 o
  10   1  16     2615.56     2755.76    149.25 o
  11   1  16      589.91      700.73    110.77 o
  12   1  16     2407.23     2740.09    180.86 o
  13   1  16     3875.44     3792.30    282.68 o
  14   1  16      607.64      808.22    167.31 o
  15   1  16      253.28      297.62    144.68 o
 -15   2  16     7884.72     6566.22    705.49 o
 -14   2  16       16.46       30.88     85.29 o
 -13   2  16     3818.17     3864.30    204.05 o
 -12   2  16       75.42       71.83     81.23 o
 -11   2  16     8902.16     8517.05    336.62 o
 -10   2  16      760.76      798.15    118.18 o
  -9   2  16     8412.22     8428.72    404.48 o
  -8   2  16      641.53      620.46    129.45 o
  -7   2  16     8634.00     8871.38    414.60 o
  -6   2  16      132.80       31.34     89.79 o
  -5   2  16    14444.72    14474.12    829.36 o
  -4   2  16     1017.83     1021.15    140.31 o
  -3   2  16     3627.19     3491.52    235.50 o
  -2   2  16      107.14      137.72     89.66 o
  -1   2  16    16761.54    17299.01    540.31 o
   0   2  16      849.40      809.44    116.32 o
   1   2  16     2363.39     2452.47    160.18 o
   2   2  16      134.53      202.37     78.47 o
   3   2  16    21300.73    21795.36    650.74 o
   4   2  16     1408.91     1247.88    105.08 o
   5   2  16      291.61      447.03     77.30 o
   6   2  16      506.51      432.66     90.25 o
   7   2  16    15799.60    15636.50    514.15 o
   8   2  16      168.74      167.61     94.63 o
   9   2  16      453.75      547.25     87.75 o
  10   2  16      430.66      587.64     90.28 o
  11   2  16     9418.13     9944.64    317.73 o
  12   2  16      672.68      715.13    154.69 o
  13   2  16      412.78      400.51    145.87 o
  14   2  16        6.82      -21.56    122.33 o
  15   2  16     8147.86     8456.38    652.13 o
 -15   3  16      177.78      -28.31    135.18 o
 -14   3  16     7878.30     7430.82    799.50 o
 -13   3  16     2602.27     2307.13    186.63 o
 -12   3  16      211.41      164.04     95.81 o
 -11   3  16     3548.98     3380.96    212.90 o
 -10   3  16    12031.86    12147.72    445.84 o
  -9   3  16     1379.76     1329.74    146.22 o
  -8   3  16      109.51      144.71     84.91 o
  -7   3  16     1855.38     1771.90    190.91 o
  -6   3  16    16948.33    16806.54    880.42 o
  -5   3  16     2834.90     2800.86    223.57 o
  -4   3  16     2673.13     2588.91    215.32 o
  -3   3  16     2091.92     2144.14    199.63 o
  -2   3  16    11778.22    11654.05    498.70 o
  -1   3  16      371.70      147.36     91.65 o
   0   3  16     1551.36     1359.90    164.53 o
   1   3  16     8569.61     8964.47    414.95 o
   2   3  16    10702.68    10371.27    374.63 o
   3   3  16       50.05      -13.05     58.81 o
   4   3  16     3946.20     3825.37    231.91 o
   5   3  16     3916.32     3510.42    248.96 o
   6   3  16     6628.76     6617.77    511.37 o
   7   3  16      864.92      965.41    141.26 o
   8   3  16     9046.85     8828.60    414.82 o
   9   3  16     3649.64     4014.43    209.41 o
  10   3  16     3561.20     3943.81    217.56 o
  11   3  16       47.30      -95.73     86.97 o
  12   3  16     3386.67     3308.97    209.49 o
  13   3  16     3025.63     2917.82    256.65 o
  14   3  16     2020.72     1983.63    230.54 o
 -14   4  16     1041.25     1022.10    202.48 o
 -13   4  16      801.97      718.05    374.71 o
 -12   4  16    12684.97    12077.91    697.79 o
 -11   4  16     1071.93     1138.75    143.30 o
 -10   4  16      152.41      134.05     96.00 o
  -9   4  16      217.34      244.98     98.09 o
  -8   4  16    10753.00    10713.35    353.99 o
  -7   4  16      602.10      523.98    108.88 o
  -6   4  16       77.65      121.38     84.46 o
  -5   4  16     4094.69     4209.68    282.80 o
  -4   4  16    20070.04    19951.82    773.53 o
  -3   4  16       89.51      148.11    100.84 o
  -2   4  16     1491.07     1595.84    179.98 o
  -1   4  16     3803.69     3490.64    199.52 o
   0   4  16    16964.96    16184.18    642.87 o
   1   4  16     1013.30     1182.75    127.86 o
   2   4  16     4966.50     4511.02    222.98 o
   3   4  16      464.75      456.74     93.94 o
   4   4  16     5257.56     5115.48    259.87 o
   5   4  16       43.17       70.97     97.10 o
   6   4  16     3967.55     3817.62    212.21 o
   7   4  16     3592.22     3715.81    253.72 o
   8   4  16     7142.52     7339.18    374.92 o
   9   4  16      268.03      156.95    115.19 o
  10   4  16     7952.35     8314.91    415.32 o
  11   4  16     2317.64     2240.80    246.59 o
  12   4  16     3552.11     3567.77    226.09 o
  13   4  16       38.84      -41.22    125.09 o
  14   4  16     5877.83     5111.32    529.79 o
 -13   5  16     9628.66     8617.55    760.01 o
 -12   5  16       21.77      -99.21    138.79 o
 -11   5  16     5252.70     5280.64    420.50 o
 -10   5  16     3141.65     3071.69    221.58 o
  -9   5  16     4757.33     4652.38    262.88 o
  -8   5  16      118.03       87.06     91.81 o
  -7   5  16     6286.50     6302.96    560.48 o
  -6   5  16      936.04      982.90    137.65 o
  -5   5  16     1829.06     1894.99    144.87 o
  -4   5  16       48.31       79.75     79.24 o
  -3   5  16    17600.91    17198.60    497.20 o
  -2   5  16     2695.69     2449.61    178.27 o
  -1   5  16     4563.58     5139.58    260.73 o
   0   5  16      359.91      399.06     98.13 o
   1   5  16    15889.53    15120.07    606.93 o
   2   5  16     1262.49     1318.14    139.04 o
   3   5  16      465.08      351.68     99.25 o
   4   5  16     1538.75     1645.32    150.87 o
   5   5  16     7318.05     7120.67    396.02 o
   6   5  16      214.88      309.84    149.30 o
   7   5  16      479.05      415.88    213.84 o
   8   5  16      803.66      621.32    254.30 o
   9   5  16    13002.06    12661.49    563.37 o
  10   5  16      703.73      739.12    157.95 o
  11   5  16      129.10      121.34    122.83 o
  12   5  16      638.50      525.86    151.12 o
 -11   6  16     6644.86     5773.65    404.48 o
 -10   6  16      267.57      176.11    119.43 o
  -9   6  16     2291.75     2104.16    196.56 o
  -8   6  16     1439.17     1585.59    173.74 o
  -7   6  16     1257.93     1146.36    152.41 o
  -6   6  16      283.44      230.98    106.83 o
  -5   6  16     5404.96     5874.04    252.75 o
  -4   6  16     3263.81     3327.02    188.42 o
  -3   6  16     4517.85     4381.38    253.26 o
  -2   6  16      379.85      462.13    109.24 o
  -1   6  16    12465.29    12077.43    442.21 o
   0   6  16     3467.35     3834.70    223.30 o
   1   6  16     3175.67     3097.34    200.76 o
   2   6  16      802.41      767.77    122.93 o
   3   6  16     7172.05     7328.97    309.41 o
   4   6  16      704.33      821.37    120.74 o
   5   6  16       75.57       95.67    111.08 o
   6   6  16     1741.38     1771.73    202.13 o
   7   6  16     4486.69     4669.80    524.01 o
   8   6  16     2333.74     2436.78    236.28 o
   9   6  16       69.27      184.20    133.48 o
  10   6  16     1442.02     1477.07    210.46 o
  11   6  16     9441.53     9574.02    493.83 o
  -9   7  16      810.62      891.22    221.42 o
  -8   7  16      141.18      193.38    120.91 o
  -7   7  16      333.72      466.77    131.28 o
  -6   7  16     6791.43     6609.41    359.75 o
  -5   7  16       85.33      133.30    107.58 o
  -4   7  16      819.82      995.99    128.48 o
  -3   7  16     1040.33     1159.92    133.03 o
  -2   7  16    18511.81    18405.48    655.80 o
  -1   7  16      373.96      481.62    116.09 o
   0   7  16     1646.85     1787.06    171.97 o
   1   7  16       46.38      -60.12     84.67 o
   2   7  16     6260.26     6458.27    299.37 o
   3   7  16      265.31      204.05    100.51 o
   4   7  16     3881.46     3846.20    307.28 o
   5   7  16       93.84      182.90    129.96 o
   6   7  16     2085.32     2119.16    230.39 o
   7   7  16      219.77      172.43    137.51 o
   8   7  16     4687.41     4701.80    332.72 o
   9   7  16      994.14     1008.54    196.15 o
  -7   8  16     1192.81     1096.67    173.65 o
  -6   8  16      718.92     1020.57    164.47 o
  -5   8  16     1803.33     2025.36    255.96 o
  -4   8  16     6520.89     6648.10    335.79 o
  -3   8  16     1623.45     1765.35    188.46 o
  -2   8  16     1004.44     1009.22    157.23 o
  -1   8  16     4792.52     4889.42    281.22 o
   0   8  16     7260.26     7063.98    334.49 o
   1   8  16       62.59       24.15    105.27 o
   2   8  16      286.75      332.03    120.17 o
   3   8  16     5316.62     5266.55    396.86 o
   4   8  16     3465.97     3516.45    334.25 o
   5   8  16       27.11      -39.78    168.57 o
   6   8  16     3005.26     2804.87    279.22 o
 -15   0  17     6321.24     6313.19    525.94 o
 -13   0  17     5908.48     5507.91    468.14 o
 -11   0  17      450.00      737.70    236.00 o
  -9   0  17    13875.39    15278.04    695.47 o
  -7   0  17      643.26      659.23    135.77 o
  -5   0  17    34166.36    35747.52   1245.08 o
  -3   0  17       36.45      100.61     87.48 o
  -1   0  17    13393.77    13807.34    801.43 o
   1   0  17      943.73      994.08    208.06 o
   3   0  17    20414.46    22064.39   1169.40 o
   5   0  17      485.20      570.25    169.53 o
   7   0  17    12709.08    14903.08    615.05 o
   9   0  17     3366.48     3425.48    249.01 o
  11   0  17     3502.01     3847.25    377.60 o
  13   0  17     3573.31     3970.55    391.08 o
 -15   1  17     1635.61     1564.94    216.45 o
 -14   1  17     3643.32     3533.52    228.83 o
 -13   1  17      732.61      705.14    127.92 o
 -12   1  17     2256.56     2182.19    181.76 o
 -11   1  17     3046.81     3297.79    211.73 o
 -10   1  17     5763.96     6044.10    307.72 o
  -9   1  17      334.31      376.99     95.73 o
  -8   1  17     2363.35     2316.87    208.14 o
  -7   1  17    11889.59    11787.40    419.25 o
  -6   1  17     5743.32     5637.71    260.38 o
  -5   1  17      342.55      229.93     82.68 o
  -4   1  17     7374.61     7710.40    336.36 o
  -3   1  17     7485.94     7518.47    301.71 o
  -2   1  17     1007.98     1029.78    120.33 o
  -1   1  17      697.40      838.02    112.81 o
   0   1  17     7163.20     6847.09    280.90 o
   1   1  17     6520.40     6718.57    365.27 o
   2   1  17     2108.26     2012.92    163.54 o
   3   1  17      621.88      712.31    128.05 o
   4   1  17     6311.61     6956.45    352.44 o
   5   1  17     9235.16     9696.16    360.70 o
   6   1  17     1158.82     1195.51    129.29 o
   7   1  17      441.44      725.45    113.78 o
   8   1  17     7396.89     7849.90    275.47 o
   9   1  17     3349.87     3369.91    199.57 o
  10   1  17       20.33       68.18     90.43 o
  11   1  17     1552.93     1749.29    191.72 o
  12   1  17     2860.65     3126.64    245.88 o
  13   1  17      873.09      947.85    238.89 o
  14   1  17        5.36      175.31    181.09 o
 -14   2  17      150.86      217.62    106.93 o
 -13   2  17      569.49      589.34    128.67 o
 -12   2  17     9123.22     8810.16    359.62 o
 -11   2  17      186.54      132.40     90.26 o
 -10   2  17     1599.98     1564.41    158.49 o
  -9   2  17       50.87       91.82     82.69 o
  -8   2  17    17121.51    16698.18    652.27 o
  -7   2  17       15.11      -31.33     70.74 o
  -6   2  17     5991.48     5935.08    385.40 o
  -5   2  17     1626.22     1706.44    149.16 o
  -4   2  17    18749.18    18817.32    591.88 o
  -3   2  17     2849.84     3047.13    189.95 o
  -2   2  17    12912.08    13227.00    448.39 o
  -1   2  17       24.47       89.72     72.50 o
   0   2  17     7905.70     8214.92    317.87 o
   1   2  17       10.29      119.41     76.53 o
   2   2  17    14489.96    15395.90    499.95 o
   3   2  17       83.06       90.33     76.60 o
   4   2  17     7554.64     7928.54    329.79 o
   5   2  17       34.66       67.83     64.19 o
   6   2  17    12697.63    12934.67    452.61 o
   7   2  17      288.05      324.82     95.67 o
   8   2  17     1448.35     1876.30    192.52 o
   9   2  17     1493.62     1727.27    129.23 o
  10   2  17    12542.27    12623.33    382.40 o
  11   2  17       10.57      -63.51     74.12 o
  12   2  17       68.11       13.65    127.82 o
  13   2  17        3.59      -46.17    130.04 o
  14   2  17     8705.38     8798.85    647.31 o
 -14   3  17     2445.34     2040.37    197.84 o
 -13   3  17     2707.60     2587.19    203.21 o
 -12   3  17       29.68       -8.26    102.75 o
 -11   3  17     7953.28     7908.65    297.20 o
 -10   3  17     2661.50     2366.20    225.96 o
  -9   3  17     2074.24     2289.61    223.10 o
  -8   3  17     2501.63     2135.45    212.50 o
  -7   3  17    11402.58    12283.42    937.25 o
  -6   3  17     2370.37     2442.04    226.71 o
  -5   3  17      133.02       95.86    123.30 o
  -4   3  17      145.30      120.09    103.89 o
  -3   3  17    17818.87    18764.26    741.33 o
  -2   3  17     3183.01     3028.08    422.87 o
  -1   3  17      376.38      427.07    121.78 o
   0   3  17     4113.97     4061.45    272.35 o
   1   3  17    14262.17    14498.56    600.78 o
   2   3  17     2614.74     2272.61    144.32 o
   3   3  17      312.78      273.58     82.03 o
   4   3  17     5812.17     5242.58    211.19 o
   5   3  17     9098.06     8984.89    304.60 o
   6   3  17      937.40     1003.90    107.20 o
   7   3  17     1596.95     1436.63    175.53 o
   8   3  17      549.63      615.89    136.82 o
   9   3  17     6365.73     6088.46    272.65 o
  10   3  17      239.79      168.19    103.32 o
  11   3  17     2641.78     2680.69    192.99 o
  12   3  17     2204.69     2501.73    245.88 o
  13   3  17     3404.91     3584.28    731.11 o
 -13   4  17     6283.95     5801.99    386.21 o
 -12   4  17     1854.15     1593.77    174.33 o
 -11   4  17     3019.66     3007.53    344.71 o
 -10   4  17       25.06       17.14     94.86 o
  -9   4  17    11476.54    11137.49    832.27 o
  -8   4  17     1098.74      896.10    117.75 o
  -7   4  17      374.61      271.64    179.17 o
  -6   4  17      224.51      194.35    118.91 o
  -5   4  17    12118.05    12186.81    545.52 o
  -4   4  17       82.60      -27.52    101.71 o
  -3   4  17     1032.76     1135.93    234.07 o
  -2   4  17     3854.74     3719.34    271.22 o
  -1   4  17    18218.82    18180.06    804.07 o
   0   4  17      979.94     1173.59    135.40 o
   1   4  17      122.81       -4.57     79.01 o
   2   4  17      568.69      524.44    101.02 o
   3   4  17    15074.40    14235.35    494.12 o
   4   4  17      166.13      142.72     90.92 o
   5   4  17     1381.47     1460.52    129.79 o
   6   4  17     1852.68     1855.68    243.70 o
   7   4  17     8447.83     7912.32    400.10 o
   8   4  17      161.30       89.01    104.61 o
   9   4  17     1594.43     1648.73    261.04 o
  10   4  17     2047.79     2422.81    308.24 o
  11   4  17     6215.50     5920.52    288.88 o
  12   4  17        1.11       10.39    114.35 o
  13   4  17     2836.93     3047.04    297.65 o
 -12   5  17      858.38      694.59    187.27 o
 -11   5  17     2097.23     1695.99    184.78 o
 -10   5  17    12808.14    12882.31    982.71 o
  -9   5  17       55.06      184.21    113.61 o
  -8   5  17     1037.84      912.29    146.14 o
  -7   5  17      846.09      967.14    141.01 o
  -6   5  17     4493.52     4571.03    260.31 o
  -5   5  17      138.15       63.88     89.33 o
  -4   5  17     5772.78     5443.87    284.89 o
  -3   5  17      939.33      868.96    127.88 o
  -2   5  17     9524.91     9593.47    383.65 o
  -1   5  17       21.95      114.69     90.02 o
   0   5  17    11406.63    11637.71    434.86 o
   1   5  17     3589.20     3124.96    282.93 o
   2   5  17     7766.43     7798.96    332.71 o
   3   5  17      663.45      835.41    124.78 o
   4   5  17     5515.80     5464.91    278.04 o
   5   5  17     1164.58     1124.83    165.41 o
   6   5  17      533.37      554.29    142.34 o
   7   5  17        8.86      -24.74    103.42 o
   8   5  17     6429.44     6424.66    526.90 o
   9   5  17     1062.65     1072.62    173.46 o
  10   5  17      286.79      522.15    153.61 o
  11   5  17       70.04        7.28    130.05 o
  12   5  17     8420.08     8645.32    375.47 o
 -10   6  17      556.36      663.11    151.13 o
  -9   6  17     2874.03     2933.85    231.06 o
  -8   6  17     4548.29     4420.44    310.83 o
  -7   6  17       24.75      -50.82     93.91 o
  -6   6  17     2772.47     3044.27    226.92 o
  -5   6  17     1380.60     1276.65    137.51 o
  -4   6  17     4645.96     4134.32    249.45 o
  -3   6  17       18.22       12.64    107.42 o
  -2   6  17     5642.63     5629.30    419.58 o
  -1   6  17     6003.40     5316.81    337.93 o
   0   6  17     7160.96     7108.36    320.96 o
   1   6  17      212.23      225.15    101.36 o
   2   6  17     6879.92     6625.01    307.24 o
   3   6  17     1728.92     1893.74    175.29 o
   4   6  17     2981.79     3287.87    216.10 o
   5   6  17      789.58      583.51    150.04 o
   6   6  17     3175.62     3124.52    265.57 o
   7   6  17     1153.28     1069.87    181.67 o
   8   6  17      269.60      226.17    215.77 o
   9   6  17      376.36      551.29    161.42 o
  10   6  17     7688.75     7631.22    424.84 o
  -8   7  17       36.11      -81.88    115.08 o
  -7   7  17     6574.10     6468.01    338.33 o
  -6   7  17       82.45      197.52    126.01 o
  -5   7  17       11.01       78.73    105.46 o
  -4   7  17       47.05      175.16    114.93 o
  -3   7  17    10333.20     9508.38    402.62 o
  -2   7  17       77.74      151.41    108.87 o
  -1   7  17       78.76       34.90     98.81 o
   0   7  17      135.55      147.51    109.58 o
   1   7  17    12150.12    12159.48    463.87 o
   2   7  17      709.63      813.19    138.43 o
   3   7  17      196.98      148.79    111.45 o
   4   7  17       88.65       -3.00    125.31 o
   5   7  17     4337.67     4043.50    307.94 o
   6   7  17       63.96       90.60    136.78 o
   7   7  17     1881.78     1783.39    301.50 o
   8   7  17      249.34      298.90    159.96 o
  -5   8  17     4346.84     4756.57    301.97 o
  -4   8  17     1032.58     1203.60    172.84 o
  -3   8  17       37.22       25.97    138.83 o
  -2   8  17     1185.69     1394.29    178.26 o
  -1   8  17     7420.56     8221.72    521.44 o
   0   8  17     2118.04     2538.50    217.90 o
   1   8  17       52.65       83.92    117.15 o
   2   8  17     3792.49     4035.23    471.03 o
   3   8  17     5191.00     5026.15    608.78 o
   4   8  17      461.20      405.60    198.43 o
 -14   0  18     4615.50     4544.65    446.95 o
 -12   0  18     5328.88     5598.46    485.48 o
 -10   0  18     4884.09     4692.99    423.83 o
  -8   0  18     9443.57     9865.98    466.53 o
  -6   0  18    27649.21    27709.30   1014.87 o
  -4   0  18    20864.22    20149.43   1101.97 o
  -2   0  18    16990.13    16585.38    942.07 o
   0   0  18      103.79       52.02    136.78 o
   2   0  18    11234.91    12044.58    745.56 o
   4   0  18      485.39      493.19    179.17 o
   6   0  18    24302.39    24326.12   1292.69 o
   8   0  18      279.03      209.79    115.70 o
  10   0  18    10959.04    11551.39    753.27 o
  12   0  18     1513.86     1801.29    296.68 o
  14   0  18     3844.34     3687.35    402.64 o
 -14   1  18     4432.03     4308.63    262.34 o
 -13   1  18       70.10       67.35    106.68 o
 -12   1  18     1559.40     1681.33    201.28 o
 -11   1  18     6819.39     7061.39    315.53 o
 -10   1  18     1286.31     1372.87    153.03 o
  -9   1  18      293.51      371.22    103.38 o
  -8   1  18     7276.71     7585.33    318.60 o
  -7   1  18    13107.56    13688.88    551.48 o
  -6   1  18     2585.19     2399.09    183.59 o
  -5   1  18      169.74      296.24     92.69 o
  -4   1  18     5339.48     5636.03    259.07 o
  -3   1  18    11449.51    11067.86    628.00 o
  -2   1  18     2035.84     1796.71    156.26 o
  -1   1  18     3420.56     3533.52    207.00 o
   0   1  18     4555.13     4326.29    228.57 o
   1   1  18     6259.14     6474.87    279.43 o
   2   1  18       24.72      -17.82     84.48 o
   3   1  18     2041.65     2371.61    212.64 o
   4   1  18    10590.77    12224.23    533.67 o
   5   1  18     8854.32     8662.87    348.12 o
   6   1  18        3.39       78.16     83.13 o
   7   1  18     3878.62     3705.06    217.86 o
   8   1  18     5076.31     5227.08    224.25 o
   9   1  18     3953.37     4075.26    229.11 o
  10   1  18        7.17      109.95    121.92 o
  11   1  18     3488.92     3538.51    270.26 o
  12   1  18     2041.01     2267.78    227.19 o
  13   1  18      290.31      231.18    200.36 o
 -13   2  18    11191.99    10754.74    419.05 o
 -12   2  18      193.94      182.02    103.33 o
 -11   2  18      132.63       -2.84     95.64 o
 -10   2  18       20.84      135.16     92.10 o
  -9   2  18    14075.80    13462.85    476.18 o
  -8   2  18      482.70      592.80    114.34 o
  -7   2  18      727.06      726.48    120.74 o
  -6   2  18      266.87      422.64    103.59 o
  -5   2  18    21071.66    21170.38    663.60 o
  -4   2  18       29.90      149.51     85.33 o
  -3   2  18      550.96      572.89    105.19 o
  -2   2  18     3049.51     3468.71    209.87 o
  -1   2  18    10515.82    10399.50    382.99 o
   0   2  18        9.02       -9.65     74.02 o
   1   2  18     4565.88     4942.01    247.07 o
   2   2  18      248.67      252.94     89.80 o
   3   2  18     8989.04     8894.83    344.17 o
   4   2  18      534.74      537.15     88.78 o
   5   2  18     7428.58     6919.40    299.03 o
   6   2  18      120.55       38.73    100.85 o
   7   2  18     8773.02     9093.89    363.24 o
   8   2  18      400.16      334.52    124.53 o
   9   2  18     4626.72     4579.34    240.95 o
  10   2  18      735.48      985.50    137.35 o
  11   2  18     1429.65     1527.06    388.19 o
  12   2  18       29.36       69.35    183.02 o
  13   2  18     5003.57     4787.39    475.85 o
 -13   3  18      847.60     1001.97    152.32 o
 -12   3  18     4817.15     4738.36    263.97 o
 -11   3  18     2963.24     3065.34    265.74 o
 -10   3  18     5467.13     4764.39    324.21 o
  -9   3  18      742.91      747.92    292.83 o
  -8   3  18     4702.61     4105.54    402.64 o
  -7   3  18     5064.72     4356.28    303.08 o
  -6   3  18     3859.71     3890.31    285.33 o
  -5   3  18      336.53      324.76    123.40 o
  -4   3  18    13989.68    14501.66    701.25 o
  -3   3  18     4383.75     4686.10    310.63 o
  -2   3  18     1229.90     1119.27    166.75 o
  -1   3  18      162.34      215.55    111.51 o
   0   3  18    11743.74    11672.95    421.82 o
   1   3  18     2833.87     3065.32    316.90 o
   2   3  18     1071.93     1117.97    168.23 o
   3   3  18     4488.55     4222.59    200.56 o
   4   3  18     7897.39     7719.68    320.34 o
   5   3  18     2460.69     2704.51    165.44 o
   6   3  18      116.60      105.42     89.12 o
   7   3  18     1240.21     1234.58    174.22 o
   8   3  18     9481.14     9708.55   1120.27 o
   9   3  18     1265.23     1332.41    146.18 o
  10   3  18      461.37      539.66    124.98 o
  11   3  18     1404.46     1453.20    166.97 o
  12   3  18     5062.29     5141.08    345.21 o
 -12   4  18     8594.78     7156.70    490.34 o
 -11   4  18       85.90      189.11    199.87 o
 -10   4  18     7600.20     6715.62    959.41 o
  -9   4  18     1512.90     1316.92    194.79 o
  -8   4  18     3495.67     3361.55    285.10 o
  -7   4  18      344.66      558.79    153.28 o
  -6   4  18     9446.17     9964.06    487.77 o
  -5   4  18      200.73      195.44    127.96 o
  -4   4  18     3346.39     3398.00    275.87 o
  -3   4  18     3347.44     3392.48    287.05 o
  -2   4  18    11441.95    10699.84    804.32 o
  -1   4  18     2008.38     1991.31    173.89 o
   0   4  18     2367.49     2380.12    213.67 o
   1   4  18      802.03      992.10    188.43 o
   2   4  18    16759.31    16250.78    597.72 o
   3   4  18     1310.10     1395.20    151.71 o
   4   4  18      211.99      133.62     88.36 o
   5   4  18       27.02      -49.23     75.73 o
   6   4  18    11050.32    10733.07    496.51 o
   7   4  18      181.57      240.65    123.28 o
   8   4  18        3.58       27.19    107.39 o
   9   4  18     1845.87     1693.18    207.05 o
  10   4  18     7936.23     8275.53    436.56 o
  11   4  18      209.91      283.22    126.81 o
  12   4  18      290.97       84.83    120.49 o
 -11   5  18    14990.89    14826.05    554.97 o
 -10   5  18     1640.90     1551.89    183.38 o
  -9   5  18       33.79      217.50    119.27 o
  -8   5  18      869.67     1184.84    192.73 o
  -7   5  18     7195.99     7400.34    961.33 o
  -6   5  18       51.87      273.37    133.17 o
  -5   5  18      867.11      753.70    134.97 o
  -4   5  18      581.75      555.15    110.16 o
  -3   5  18     8040.93     7728.29    348.07 o
  -2   5  18      516.56      485.92    115.72 o
  -1   5  18     3563.92     3366.11    307.30 o
   0   5  18     1261.36     1074.73    146.68 o
   1   5  18    14894.41    13912.73    505.82 o
   2   5  18      533.28      461.96    117.40 o
   3   5  18     2134.97     2093.77    185.38 o
   4   5  18     2490.77     2210.14    187.61 o
   5   5  18     4366.61     4313.19    300.72 o
   6   5  18       27.90      -77.74    103.67 o
   7   5  18     2854.29     2548.30    245.25 o
   8   5  18      940.80      870.45    162.44 o
   9   5  18     1820.02     2048.43    236.21 o
  10   5  18      108.36      173.57    152.19 o
  -9   6  18     9490.24     9120.85    691.74 o
  -8   6  18     1393.00     1690.84    193.40 o
  -7   6  18      345.29      335.06    131.61 o
  -6   6  18     1121.93      910.37    321.73 o
  -5   6  18     5232.49     4736.03    280.55 o
  -4   6  18       22.45       35.34     98.30 o
  -3   6  18      873.05      750.54    140.88 o
  -2   6  18     2838.96     2771.57    217.14 o
  -1   6  18    10376.47     9573.57    474.69 o
   0   6  18      295.88      278.75    107.01 o
   1   6  18     3135.08     3134.94    222.69 o
   2   6  18     4886.01     4778.25    269.83 o
   3   6  18     9090.42     8779.67    375.64 o
   4   6  18       12.65       45.01    120.42 o
   5   6  18     3305.39     2608.52    251.31 o
   6   6  18     1467.63     1345.95    203.65 o
   7   6  18     1556.49     1638.40    221.11 o
   8   6  18      148.33       78.66    144.32 o
   9   6  18     3467.33     3909.03    315.35 o
  -6   7  18     1609.27     1730.87    226.79 o
  -5   7  18       41.26      -42.99    138.87 o
  -4   7  18     4397.96     4367.74    295.23 o
  -3   7  18      479.94      675.78    173.11 o
  -2   7  18     1404.13     1347.21    176.03 o
  -1   7  18      541.27      465.04    137.38 o
   0   7  18    12227.67    11746.95    467.47 o
   1   7  18     1106.58     1102.88    165.32 o
   2   7  18     1368.85     1393.05    291.11 o
   3   7  18       35.48       -5.72    124.92 o
   4   7  18     8260.04     7813.45    438.64 o
   5   7  18      589.51      350.37    164.68 o
   6   7  18       48.30       47.23    137.26 o
 -13   0  19    11837.79    11399.20    762.90 o
 -11   0  19     1022.62     1433.33    281.27 o
  -9   0  19     3751.33     3602.59    387.23 o
  -7   0  19     5983.64     5918.26    470.07 o
  -5   0  19    16661.82    17128.65    986.38 o
  -3   0  19     6329.00     6444.20    508.60 o
  -1   0  19     9270.33     8742.53    603.00 o
   1   0  19     8094.90     7686.80    552.91 o
   3   0  19     1046.75     1450.67    265.86 o
   5   0  19    16874.55    17238.47    999.86 o
   7   0  19     4080.84     4087.05    289.46 o
   9   0  19    10541.09    11083.25    741.71 o
  11   0  19      283.76      -57.80    175.31 o
 -13   1  19       42.03      -16.76    108.47 o
 -12   1  19     4632.62     4475.77    262.96 o
 -11   1  19     2641.30     2476.89    203.74 o
 -10   1  19      250.27      407.59    154.65 o
  -9   1  19      554.35      482.10    112.77 o
  -8   1  19     3533.74     3442.01    221.76 o
  -7   1  19     3911.93     3691.99    228.99 o
  -6   1  19      552.15      577.41    116.95 o
  -5   1  19     5948.91     6277.06    287.59 o
  -4   1  19     9328.27     9096.86    359.39 o
  -3   1  19     8151.03     8276.99    340.73 o
  -2   1  19      378.76      389.48    101.52 o
  -1   1  19     4087.47     4050.47    232.09 o
   0   1  19     8593.33     8387.91    337.63 o
   1   1  19     1101.24     1143.23    166.18 o
   2   1  19       91.95      153.98    104.21 o
   3   1  19     4141.51     4161.68    380.49 o
   4   1  19     6545.68     7318.28    387.89 o
   5   1  19      815.56      852.37    126.79 o
   6   1  19      343.18      257.32    105.33 o
   7   1  19     7819.04     8034.46    343.23 o
   8   1  19     7883.06     8281.20    303.80 o
   9   1  19     1319.36     1482.66    163.24 o
  10   1  19     1283.00     1640.35    202.92 o
  11   1  19     3372.43     3255.67    277.42 o
  12   1  19     1523.47     1783.07    302.46 o
 -12   2  19     1955.56     2076.27    197.09 o
 -11   2  19      622.35      698.62    173.63 o
 -10   2  19     9640.79     9275.63    377.91 o
  -9   2  19      130.11       80.46    105.70 o
  -8   2  19      855.82      809.53    131.22 o
  -7   2  19      429.61      383.66    107.46 o
  -6   2  19    15611.28    15247.70    523.65 o
  -5   2  19     1156.34     1382.64    158.34 o
  -4   2  19      456.96      490.28    109.81 o
  -3   2  19     1014.72     1187.19    144.78 o
  -2   2  19    17340.08    16801.88    561.93 o
  -1   2  19        6.53       44.17     82.73 o
   0   2  19      438.27      453.16    106.80 o
   1   2  19     1139.54     1231.02    144.70 o
   2   2  19    11547.04    11644.35    426.88 o
   3   2  19      299.90      353.40    103.73 o
   4   2  19     1888.99     2272.51    182.12 o
   5   2  19       47.08      153.90     92.32 o
   6   2  19    14371.46    14011.36    568.56 o
   7   2  19      229.98      263.72    109.17 o
   8   2  19      657.78      605.55    151.89 o
   9   2  19     1770.80     1971.04    269.78 o
  10   2  19     6850.66     7033.17    321.63 o
  11   2  19      162.78      102.25    136.78 o
  12   2  19     2549.57     2269.44    367.96 o
 -12   3  19     1624.09     1793.13    238.50 o
 -11   3  19     7810.13     7929.05    355.57 o
 -10   3  19      672.30      624.59    131.51 o
  -9   3  19     1850.70     1856.63    246.44 o
  -8   3  19     4903.91     4310.46    311.95 o
  -7   3  19     7671.50     7952.00    584.70 o
  -6   3  19      414.45      499.22    142.56 o
  -5   3  19     3216.72     3538.85    283.97 o
  -4   3  19     4440.48     4579.49    439.25 o
  -3   3  19     5984.06     6363.10    299.24 o
  -2   3  19      432.78      483.71    116.35 o
  -1   3  19    10349.39    10974.92    416.23 o
   0   3  19     2855.74     2826.87    206.87 o
   1   3  19     4443.74     4341.61    249.00 o
   2   3  19      211.12      273.96     85.47 o
   3   3  19     6872.41     6935.94    385.68 o
   4   3  19     3606.05     3622.96    195.18 o
   5   3  19     1699.45     1809.63    148.51 o
   6   3  19     2054.47     1989.43    180.84 o
   7   3  19     6231.86     6198.31    360.63 o
   8   3  19     1878.11     1910.89    217.96 o
   9   3  19      356.53      335.02    114.02 o
  10   3  19      155.37       68.45    131.97 o
  11   3  19     6998.55     6766.33    468.14 o
 -11   4  19     1369.54     1252.12    211.56 o
 -10   4  19     1973.61     1682.53    429.61 o
  -9   4  19    13118.78    12218.40    972.89 o
  -8   4  19      574.97      676.79    187.84 o
  -7   4  19     4220.38     3906.95    312.62 o
  -6   4  19      257.32      286.84    137.86 o
  -5   4  19     4772.93     4979.55    343.26 o
  -4   4  19      138.12       91.66    127.32 o
  -3   4  19     5336.31     5446.77    356.73 o
  -2   4  19     1513.16     1542.93    259.12 o
  -1   4  19     5879.91     5792.93    311.07 o
   0   4  19      735.79      835.28    135.94 o
   1   4  19     8142.70     7485.89    547.50 o
   2   4  19     2159.10     1899.36    154.86 o
   3   4  19     3701.22     3723.05    365.95 o
   4   4  19      405.43      392.66    100.74 o
   5   4  19    10322.37     9824.47    736.35 o
   6   4  19      435.17      351.31    137.57 o
   7   4  19      605.18      569.97    154.61 o
   8   4  19      188.02      112.17    131.61 o
   9   4  19     5332.05     5158.57    347.61 o
  10   4  19      499.95      414.67    160.47 o
  -9   5  19      100.78       56.40    141.50 o
  -8   5  19    12379.58    11729.51   1631.76 o
  -7   5  19      912.97      703.76    173.01 o
  -6   5  19      429.67      441.90    151.04 o
  -5   5  19      636.98      582.43    137.89 o
  -4   5  19     4861.41     4466.26    309.37 o
  -3   5  19      330.06      295.42    115.72 o
  -2   5  19      124.48      154.81    108.55 o
  -1   5  19      652.07      536.25    169.08 o
   0   5  19    13678.28    12840.34    672.98 o
   1   5  19     2041.38     1840.71    186.53 o
   2   5  19      211.36      151.81    103.46 o
   3   5  19      730.28      659.56    135.56 o
   4   5  19     9384.16     9498.38    440.62 o
   5   5  19       26.25      100.91    131.61 o
   6   5  19      489.48      520.82    320.76 o
   7   5  19     1508.72     1524.71    213.06 o
   8   5  19     2716.96     2777.23    419.98 o
   9   5  19       46.85       16.38    137.59 o
  -7   6  19     1322.44     1448.22    235.99 o
  -6   6  19     8728.86     8580.08    939.18 o
  -5   6  19      648.13      736.36    151.54 o
  -4   6  19       69.64      226.10    124.81 o
  -3   6  19     1544.71     1520.80    182.28 o
  -2   6  19     6902.72     6347.62    567.55 o
  -1   6  19     1287.47     1422.40    176.92 o
   0   6  19      339.69      237.69    117.64 o
   1   6  19     3018.59     2848.61    283.18 o
   2   6  19    13466.38    12656.75    489.01 o
   3   6  19     1276.50     1388.12    172.12 o
   4   6  19      750.86      746.21    177.03 o
   5   6  19     1822.94     1956.09    239.76 o
   6   6  19     5510.11     5529.52    375.51 o
   7   6  19       18.60        3.59    135.42 o
  -4   7  19      120.49       -0.03    153.68 o
  -3   7  19     2532.98     2270.30    225.92 o
  -2   7  19      342.21      602.85    153.26 o
  -1   7  19     5026.17     5100.45    308.14 o
   0   7  19      788.29      902.40    165.47 o
   1   7  19     5389.10     5393.45    347.56 o
   2   7  19       82.79      152.21    122.33 o
   3   7  19     5711.81     5541.98    378.02 o
   4   7  19      142.07     -116.90    144.32 o
 -12   0  20        1.07     -119.44    179.17 o
 -10   0  20     9025.94     8883.17    643.46 o
  -8   0  20      894.77     1021.05    248.52 o
  -6   0  20    17088.11    16458.23    976.74 o
  -4   0  20     2381.75     1953.49    300.54 o
  -2   0  20    24018.85    25437.72   1377.46 o
   0   0  20     6032.31     6286.22    510.53 o
   2   0  20     3135.08     3084.35    366.04 o
   4   0  20     9077.27     8594.19    622.26 o
   6   0  20     5457.74     5176.55    481.63 o
   8   0  20     8485.75     8363.65    656.94 o
  10   0  20     5057.80     5450.11    510.53 o
 -11   1  20     1293.00     1264.70    164.05 o
 -10   1  20        1.92        3.02    102.86 o
  -9   1  20     4040.59     3824.68    255.07 o
  -8   1  20     2771.00     2749.13    209.18 o
  -7   1  20     2762.66     2805.41    210.54 o
  -6   1  20     1301.76     1381.33    159.70 o
  -5   1  20     6298.85     6614.25    309.02 o
  -4   1  20     6920.33     6610.40    357.24 o
  -3   1  20     2252.13     2195.23    188.77 o
  -2   1  20      188.93      214.53     98.04 o
  -1   1  20    11603.53    11014.83    515.52 o
   0   1  20     4978.38     4830.21    450.80 o
   1   1  20       30.42       22.72    103.66 o
   2   1  20      525.41      631.87    145.07 o
   3   1  20     3642.12     4048.01    294.25 o
   4   1  20     1006.28     1248.96    185.76 o
   5   1  20        0.18      -14.30     84.57 o
   6   1  20     5405.00     5370.84    279.62 o
   7   1  20     7115.60     7016.32    517.67 o
   8   1  20     2340.19     2489.19    200.91 o
   9   1  20        8.33      -34.85    105.56 o
  10   1  20     2192.94     2688.06    262.21 o
  11   1  20     5608.72     5587.62    367.49 o
 -11   2  20     5719.08     5630.68    304.48 o
 -10   2  20      746.49      825.96    147.39 o
  -9   2  20     2873.96     2893.11    220.38 o
  -8   2  20        1.29      -31.93     95.94 o
  -7   2  20     9674.13     9689.03    395.68 o
  -6   2  20      402.90      535.79    119.29 o
  -5   2  20     2564.58     2781.18    211.77 o
  -4   2  20      205.74      305.71    110.23 o
  -3   2  20    11124.41    11258.64    432.11 o
  -2   2  20       95.34       32.21     94.28 o
  -1   2  20     1307.71     1413.07    157.12 o
   0   2  20     1721.66     1515.03    159.88 o
   1   2  20    10296.54    11170.45    423.38 o
   2   2  20      160.45      251.19    127.77 o
   3   2  20       18.96      166.42    148.34 o
   4   2  20      140.46      128.23     98.00 o
   5   2  20    12162.23    12244.51    553.88 o
   6   2  20      146.51      162.39    109.54 o
   7   2  20       54.09       25.74    122.02 o
   8   2  20       39.57      186.84    131.80 o
   9   2  20     8068.94     8555.92    368.45 o
  10   2  20        3.94      -76.17    106.96 o
  11   2  20      240.31      254.30    221.55 o
 -10   3  20      433.57      508.23    135.59 o
  -9   3  20     1335.43     1323.70    169.23 o
  -8   3  20     7741.68     7257.94    336.86 o
  -7   3  20      622.13      600.84    135.37 o
  -6   3  20       34.56      -13.54     94.89 o
  -5   3  20     4085.65     3779.95    246.29 o
  -4   3  20     7875.59     8477.01    420.11 o
  -3   3  20     1299.78     1526.65    290.81 o
  -2   3  20     1949.12     2088.59    194.31 o
  -1   3  20     1522.06     1474.89    170.79 o
   0   3  20     6421.10     6868.32    322.21 o
   1   3  20      736.98      607.00    125.29 o
   2   3  20     4543.60     4101.91    212.52 o
   3   3  20     2925.21     2930.72    228.99 o
   4   3  20     4480.13     4583.67    397.92 o
   5   3  20      392.19      585.38    112.44 o
   6   3  20     2808.12     2485.01    247.21 o
   7   3  20     4125.40     4027.79    328.47 o
   8   3  20     2253.65     2238.62    241.57 o
   9   3  20        4.14       89.10    109.09 o
  10   3  20     6106.87     6167.47    392.15 o
  -9   4  20      338.28      260.50    132.21 o
  -8   4  20      209.22      329.98    159.90 o
  -7   4  20       86.64       49.24    139.63 o
  -6   4  20    10269.90    10144.89    523.49 o
  -5   4  20      986.09      694.96    174.38 o
  -4   4  20     1544.40     1616.21    222.40 o
  -3   4  20      269.31      359.65    147.76 o
  -2   4  20     6376.83     6470.53    393.58 o
  -1   4  20       88.43       56.21     98.06 o
   0   4  20     2379.39     2274.52    175.51 o
   1   4  20     2067.78     2059.51    169.05 o
   2   4  20    10045.46     9763.56    777.75 o
   3   4  20       30.56        1.95     93.97 o
   4   4  20     5235.37     5234.15    250.32 o
   5   4  20      250.33      170.28    134.18 o
   6   4  20     3625.11     3683.28    322.69 o
   7   4  20       93.47      103.55    207.10 o
   8   4  20     4942.20     5178.04    743.64 o
   9   4  20      580.38      544.34    175.71 o
  -8   5  20     2123.24     1857.02    565.43 o
  -7   5  20     5121.39     5319.02    488.37 o
  -6   5  20      231.33      356.02    166.42 o
  -5   5  20     4438.68     4507.52    278.35 o
  -4   5  20      693.58      713.45    153.42 o
  -3   5  20      540.47      288.23    123.20 o
  -2   5  20      379.76      389.14    126.79 o
  -1   5  20     6311.59     5927.72    343.33 o
   0   5  20     1122.55      888.77    157.42 o
   1   5  20      112.78      136.90    114.41 o
   2   5  20       24.08       98.91    123.67 o
   3   5  20    13947.96    12140.72    990.86 o
   4   5  20      709.06      538.74    142.28 o
   5   5  20       87.19      122.04    145.59 o
   6   5  20      782.23      829.25    185.85 o
   7   5  20     5156.79     5142.87    365.22 o
  -5   6  20     1533.76     1470.99    200.17 o
  -4   6  20      372.75      220.67    144.61 o
  -3   6  20     2722.38     2889.39    342.02 o
  -2   6  20     1038.80      777.50    159.23 o
  -1   6  20       35.01       35.79    120.55 o
   0   6  20      373.88      307.74    147.46 o
   1   6  20     8993.43     7957.75    376.33 o
   2   6  20     1440.70     1469.70    186.00 o
   3   6  20      153.45      290.60    134.39 o
   4   6  20      873.17      704.76    185.76 o
   5   6  20     9230.54     8529.05    544.24 o
  -9   0  21      502.92      545.20    208.06 o
  -7   0  21     7707.06     7740.74    597.22 o
  -5   0  21      143.83      267.79    186.87 o
  -3   0  21    19809.31    21139.66   1198.29 o
  -1   0  21       93.27       30.82    163.75 o
   1   0  21    13283.96    13809.27    874.64 o
   3   0  21      887.86     1040.32    242.74 o
   5   0  21     6965.28     6151.37    539.42 o
   7   0  21     2635.99     2807.29    270.38 o
   9   0  21     6469.40     7445.98    608.78 o
 -10   1  21     2529.88     2772.64    229.52 o
  -9   1  21     2687.97     2756.37    224.43 o
  -8   1  21     3217.57     3303.18    237.37 o
  -7   1  21       64.45      -40.62     94.45 o
  -6   1  21     1681.81     1741.20    182.61 o
  -5   1  21     6369.64     6143.21    455.55 o
  -4   1  21     7070.65     6885.16    319.05 o
  -3   1  21       12.32      -49.24     85.68 o
  -2   1  21     4991.33     5333.20    420.94 o
  -1   1  21    10257.73     9939.16    496.95 o
   0   1  21     4208.94     4651.66    326.80 o
   1   1  21       28.64       74.93    107.98 o
   2   1  21     4925.82     4775.56    332.26 o
   3   1  21     2178.66     2447.91    350.63 o
   4   1  21      250.41      290.66    145.45 o
   5   1  21     1370.26     1737.40    177.03 o
   6   1  21     4568.20     4489.72    267.72 o
   7   1  21     3397.04     3445.08    207.99 o
   8   1  21      761.59      859.58    152.06 o
   9   1  21     1499.72     1576.43    184.43 o
  10   1  21     5363.04     5400.33    372.65 o
 -10   2  21     7854.06     7820.78    367.13 o
  -9   2  21      170.17      248.00    118.17 o
  -8   2  21     3672.64     3463.20    245.75 o
  -7   2  21       59.73      -38.14     98.83 o
  -6   2  21     8267.05     8091.30    358.84 o
  -5   2  21      847.78      754.90    139.32 o
  -4   2  21     8666.31     9184.45    387.78 o
  -3   2  21      188.21       34.61     98.01 o
  -2   2  21    10747.28    11164.64    437.25 o
  -1   2  21      198.90      127.18    110.33 o
   0   2  21     8540.79     8216.29    355.34 o
   1   2  21      473.54      479.09    119.23 o
   2   2  21     2761.82     2903.17    311.13 o
   3   2  21      833.91      926.11    145.89 o
   4   2  21     8642.39     8075.68    359.91 o
   5   2  21      233.75      291.98    133.70 o
   6   2  21     1051.45     1081.10    157.18 o
   7   2  21      428.72      434.45    161.42 o
   8   2  21     8341.02     7929.52    361.27 o
   9   2  21       44.35      220.45    125.47 o
  -9   3  21     9481.90     8651.70    388.12 o
  -8   3  21     2132.19     1937.21    199.91 o
  -7   3  21      177.70      322.72    126.29 o
  -6   3  21     3329.69     3089.52    238.64 o
  -5   3  21    10740.93    10594.43    430.63 o
  -4   3  21      933.87     1100.60    160.53 o
  -3   3  21      142.35      297.07    123.56 o
  -2   3  21     1073.45     1060.87    158.63 o
  -1   3  21    10815.06    10882.91    435.86 o
   0   3  21     1304.42     1236.50    166.37 o
   1   3  21      837.84      896.81    128.73 o
   2   3  21      863.94      694.98    119.07 o
   3   3  21    10910.67    11141.11    598.40 o
   4   3  21      331.37      466.86    115.12 o
   5   3  21      964.80      905.68    149.62 o
   6   3  21     4530.82     4055.24    314.54 o
   7   3  21     5772.02     5289.95    661.76 o
   8   3  21       12.06      146.40    145.74 o
   9   3  21     1500.74     1424.99    178.15 o
  -8   4  21     1043.13     1320.27    229.51 o
  -7   4  21    11579.37    10906.56    592.40 o
  -6   4  21     1460.37     1310.45    219.62 o
  -5   4  21       41.83       77.20    140.72 o
  -4   4  21       46.12        0.71    139.57 o
  -3   4  21    10275.24     9878.08    421.90 o
  -2   4  21      359.08      418.65    134.94 o
  -1   4  21       27.04       89.57    104.04 o
   0   4  21     2055.19     2278.29    186.47 o
   1   4  21     7884.61     7565.07    314.04 o
   2   4  21       94.10       67.79    101.01 o
   3   4  21      329.33      271.73    108.45 o
   4   4  21     1357.45     1392.21    158.04 o
   5   4  21     8003.91     7551.33    449.84 o
   6   4  21      426.75      523.41    168.90 o
   7   4  21     1711.75     1715.99    240.38 o
  -5   5  21     2113.78     2191.52    199.65 o
  -4   5  21     4594.29     4549.93    302.78 o
  -3   5  21        5.03       37.00    118.42 o
  -2   5  21     3218.41     3224.39    258.46 o
  -1   5  21      715.41      574.37    151.09 o
   0   5  21     1916.50     1728.49    196.41 o
   1   5  21       15.76       41.92    121.64 o
   2   5  21     9739.92     9329.70    672.93 o
   3   5  21      649.18      481.17    134.83 o
   4   5  21     3497.12     3691.72    318.55 o
   5   5  21      375.33      544.15    173.01 o
  -8   0  22     3883.29     3548.64    431.54 o
  -6   0  22      411.87      439.25    198.43 o
  -4   0  22    13680.33    13533.78    884.27 o
  -2   0  22     3166.24     2883.99    393.01 o
   0   0  22    19151.99    19679.36   1161.69 o
   2   0  22      495.04      520.16    231.18 o
   4   0  22     6112.83     5910.55    541.35 o
   6   0  22      155.34       15.69    140.23 o
   8   0  22     7502.47     8592.26    683.91 o
  -8   1  22     1105.11     1254.20    203.63 o
  -7   1  22      545.93      721.31    167.14 o
  -6   1  22     2772.51     2870.77    541.35 o
  -5   1  22     5019.34     4812.21    346.45 o
  -4   1  22       36.64       41.46    119.22 o
  -3   1  22      858.15      868.49    180.93 o
  -2   1  22     6114.87     5635.65    372.53 o
  -1   1  22    10633.18    10534.59    706.07 o
   0   1  22      675.14      902.34    179.11 o
   1   1  22     3414.29     3522.93    379.52 o
   2   1  22     3802.34     3952.67    316.35 o
   3   1  22     2450.46     2599.31    270.72 o
   4   1  22        3.92      198.02    138.71 o
   5   1  22     3737.35     3874.93    306.34 o
   6   1  22     2685.88     3233.69    242.23 o
   7   1  22     1611.27     1900.21    241.09 o
   8   1  22     1034.57     1016.12    169.04 o
  -8   2  22      735.56      536.02    134.50 o
  -7   2  22     7073.60     6778.30    472.06 o
  -6   2  22        4.85       12.77    108.08 o
  -5   2  22     2914.43     2914.58    233.88 o
  -4   2  22       22.04      138.63    106.33 o
  -3   2  22    12146.43    12239.93    477.04 o
  -2   2  22      132.31      -16.25    107.99 o
  -1   2  22     2290.73     2535.65    222.36 o
   0   2  22      278.67      174.91    114.68 o
   1   2  22     8403.61     7822.71    446.53 o
   2   2  22      198.97      242.82    148.60 o
   3   2  22     3185.76     3073.02    234.21 o
   4   2  22      938.11     1027.37    159.68 o
   5   2  22     2301.88     2435.94    477.89 o
   6   2  22      106.43      208.58    125.99 o
   7   2  22     6727.10     6070.87    607.82 o
   8   2  22       46.61      136.02    129.06 o
  -7   3  22       11.95       43.09    120.81 o
  -6   3  22     5635.45     5303.33    311.32 o
  -5   3  22     2098.10     1976.49    210.86 o
  -4   3  22     1266.55     1235.11    179.10 o
  -3   3  22     2172.43     1871.92    204.64 o
  -2   3  22     7513.13     7426.20    578.63 o
  -1   3  22     2005.39     1967.13    208.77 o
   0   3  22      314.44      355.81    135.90 o
   1   3  22      285.06      327.78    112.43 o
   2   3  22     8609.24     8801.56    454.09 o
   3   3  22     1306.73     1006.03    145.80 o
   4   3  22       50.81       22.18    122.74 o
   5   3  22     1243.70     1309.56    178.38 o
   6   3  22     5174.79     4830.09    353.49 o
   7   3  22      255.40       96.27    149.49 o
  -5   4  22       29.22       30.46    123.14 o
  -4   4  22    11115.40    10737.29    456.18 o
  -3   4  22      738.69      812.36    163.16 o
  -2   4  22      560.84      561.82    132.87 o
  -1   4  22      311.27      295.16    116.42 o
   0   4  22     6570.71     6240.23    370.94 o
   1   4  22      421.50      513.23    129.39 o
   2   4  22      255.09      417.65    125.40 o
   3   4  22     2513.42     2550.80    202.59 o
   4   4  22     6239.50     5449.53    324.29 o
   5   4  22      399.93      396.50    168.20 o
  -1   5  22     3606.79     3528.62    295.33 o
   0   5  22      185.49      197.61    122.39 o
   1   5  22     2609.53     2591.57    213.04 o
  -7   0  23     2060.44     1699.19    333.29 o
  -5   0  23     5424.39     5577.26    533.64 o
  -3   0  23     1990.15     1932.30    350.63 o
  -1   0  23     8383.37     8881.24    689.69 o
   1   0  23     3248.04     3282.78    427.69 o
   3   0  23     6145.92     5827.71    558.69 o
   5   0  23      346.17      296.68    236.96 o
  -6   1  23     3396.71     3621.07    315.25 o
  -5   1  23      751.01      449.17    163.20 o
  -4   1  23      165.77      123.91    131.41 o
  -3   1  23     3759.49     3470.81    311.22 o
  -2   1  23     5625.00     4961.84    358.95 o
  -1   1  23     1776.13     1650.52    238.89 o
   0   1  23      487.86      481.16    173.59 o
   1   1  23     5723.09     5485.26   1002.75 o
   2   1  23     7580.44     7005.09    433.17 o
   3   1  23     1434.88     1549.82    233.68 o
   4   1  23     1545.87     1675.43    244.04 o
   5   1  23     1524.96     1453.04    289.60 o
   6   1  23     1676.08     1636.73    200.76 o
  -6   2  23       21.14      -84.98    112.59 o
  -5   2  23       33.32       44.29    121.24 o
  -4   2  23     8818.79     8030.01    482.62 o
  -3   2  23      242.86      313.28    127.34 o
  -2   2  23      344.14      517.44    147.83 o
  -1   2  23       55.66       30.04    140.87 o
   0   2  23    12055.81    11357.26    776.39 o
   1   2  23        7.18      172.80    160.72 o
   2   2  23      857.00      743.02    203.65 o
   3   2  23      972.15      875.72    217.71 o
   4   2  23     5432.24     5292.93    673.14 o
   5   2  23       97.50      149.48    133.13 o
  -4   3  23      536.28      582.37    151.28 o
  -3   3  23     3993.11     3985.06    286.88 o
  -2   3  23     2995.53     3221.99    291.78 o
  -1   3  23     1248.61     1338.60    187.64 o
   0   3  23      123.05      217.10    143.97 o
   1   3  23     6297.65     5946.09    400.14 o
   2   3  23     2516.94     2640.47    236.91 o
   3   3  23      893.28      840.65    164.13 o
   4   3  23      213.32      225.49    200.27 o
  -2   0  24     1450.47     1408.28    323.65 o
   0   0  24     8608.99     7721.48    662.72 o
   2   0  24     5900.80     5773.77    579.88 o
  -3   1  24     3806.91     3603.33    328.81 o
  -2   1  24     1728.09     1915.85    325.58 o
  -1   1  24      363.37      444.38    170.47 o
   0   1  24     1630.18     1765.89    253.99 o
   1   1  24     8200.13     7188.97    451.23 o
   2   1  24     3041.75     3415.05    324.14 o
 
